# Supplementary material for: 1-[(6-Chloro-3-pyrid­yl)meth­yl]-N-(4-ethoxy­phen­yl)-3-phenyl-1H-pyrazole-5-carboxamide
Source: Acta Crystallogr Sect E Struct Rep Online. 2009 Mar 25;65(Pt 4):o865–6. doi: 10.1107/S1600536809010290 (PMC2968942; doi:10.1107/S1600536809010290)
Supplement: Supplementary file 2 [file e-65-0o865-Isup2.hkl]

# 
# h,k,l, Fc-squared, Fo-squared, sigma(Fo-squared) and status flag 
# 
data_I
_shelx_title ' 1 in P2(1)/n' 
_shelx_refln_list_code          4 
_shelx_F_calc_maximum      231.10 
_exptl_crystal_F_000       904.00 
_reflns_d_resolution_high  0.8395 
 
loop_ 
 _symmetry_equiv_pos_as_xyz 
 'x, y, z' 
 '-x+1/2, y+1/2, -z+1/2' 
 '-x, -y, -z' 
 'x-1/2, -y-1/2, z-1/2' 
 
_cell_length_a    10.0697 
_cell_length_b     5.1399 
_cell_length_c    40.9904 
_cell_angle_alpha  90.000 
_cell_angle_beta   96.446 
_cell_angle_gamma  90.000 
 
_shelx_F_squared_multiplier     1.000 
 
loop_ 
 _refln_index_h 
 _refln_index_k 
 _refln_index_l 
 _refln_F_squared_calc 
 _refln_F_squared_meas 
 _refln_F_squared_sigma 
 _refln_observed_status 
   2   0   0      861.14      844.75     11.85 o 
   4   0   0     1462.71     1443.66     21.15 o 
   6   0   0       37.07       40.34      5.27 o 
   8   0   0      657.52      615.37     28.38 o 
  10   0   0       29.26       35.20     13.35 o 
   1   1   0     5744.87     5647.72     44.92 o 
   2   1   0      475.46      478.15      6.21 o 
   3   1   0      300.22      286.75      4.94 o 
   4   1   0     1912.11     1886.90     17.62 o 
   5   1   0       84.73       94.71      3.97 o 
   6   1   0      202.75      197.09      8.33 o 
   7   1   0        1.75        7.66      4.08 o 
   8   1   0      377.69      385.67     12.92 o 
   9   1   0      255.50      254.43     14.60 o 
  10   1   0      347.06      346.08     20.06 o 
  11   1   0       75.67       89.58     12.82 o 
   1   2   0       62.06       63.98      3.68 o 
   2   2   0      665.69      669.18     10.54 o 
   3   2   0      881.30      905.19     11.93 o 
   4   2   0     2082.38     2044.21     19.74 o 
   5   2   0       70.97       67.99      6.01 o 
   6   2   0      441.84      437.64     19.98 o 
   7   2   0      495.83      463.32     13.94 o 
   8   2   0      135.42      138.97      9.80 o 
   9   2   0       83.98       89.01     11.05 o 
  10   2   0      133.07      140.53     11.32 o 
  11   2   0       31.65       22.16      9.94 o 
   1   3   0       72.41       94.33      5.37 o 
   2   3   0       18.80       15.01      3.32 o 
   3   3   0        2.21        4.72      2.26 o 
   4   3   0        5.98        2.62      4.01 o 
   5   3   0        1.56       -2.48      6.16 o 
   6   3   0      170.64      175.09     15.36 o 
   7   3   0      334.72      374.53     19.76 o 
   8   3   0      658.83      621.97     18.39 o 
   9   3   0      334.13      352.01     15.83 o 
  10   3   0      110.98      142.21     12.51 o 
   0   4   0      411.76      407.81     16.41 o 
   1   4   0       73.06       79.66      5.87 o 
   2   4   0      117.30      132.48      8.62 o 
   3   4   0      499.99      526.73     19.27 o 
   4   4   0        0.34        0.33      5.74 o 
   5   4   0      112.80       79.02     13.38 o 
   6   4   0       49.31       65.99     11.05 o 
   7   4   0      116.23      115.56     13.35 o 
   8   4   0        8.51        7.57      8.88 o 
   9   4   0        1.09        3.77      8.73 o 
   1   5   0       43.65       46.23      8.04 o 
   2   5   0       64.69       72.78     21.19 o 
   3   5   0      114.82      103.04     10.45 o 
   4   5   0       39.01       46.23     10.39 o 
   5   5   0       56.54       75.41     13.48 o 
   6   5   0       13.53       10.94      9.27 o 
   1   6   0      105.83       91.81     20.47 o 
   2   6   0       45.56       31.28     22.29 o 
 -11   0   1       10.44       28.92     13.89 o 
  -9   0   1      499.85      480.02     26.32 o 
  -7   0   1     1610.07     1675.76     52.51 o 
  -5   0   1     4824.49     4728.85     92.74 o 
  -3   0   1     8741.97     8647.90    168.20 o 
  -1   0   1      342.19      387.48      7.90 o 
   1   0   1     2152.25     2057.80     29.75 o 
   3   0   1      566.32      565.87     10.80 o 
   5   0   1     1045.97     1203.27     20.67 o 
   7   0   1        1.00        0.84      3.87 o 
   9   0   1     1390.25     1358.72     43.74 o 
  11   0   1       68.06      112.53     19.25 o 
 -11   1   1      153.80      154.13     34.88 o 
 -10   1   1       63.99       66.44     20.13 o 
  -9   1   1       21.52       35.19      7.71 o 
  -8   1   1     1180.48     1140.02     21.58 o 
  -7   1   1      668.73      641.80     15.04 o 
  -6   1   1      215.46      206.76     10.20 o 
  -5   1   1     1961.74     2089.73     20.00 o 
  -4   1   1       85.47       74.29      4.84 o 
  -3   1   1        2.53        4.19      2.25 o 
  -2   1   1      678.87      666.05      7.59 o 
  -1   1   1     8792.30     8401.00     78.93 o 
   0   1   1      103.06      100.95      4.57 o 
   1   1   1       35.26       42.56      2.59 o 
   2   1   1       23.57       25.63      3.48 o 
   3   1   1       41.27       20.50      3.66 o 
   4   1   1     2538.35     2636.53     22.70 o 
   5   1   1     1967.62     1922.26     19.26 o 
   6   1   1       96.26      104.21      6.76 o 
   7   1   1      559.27      529.35     13.86 o 
   8   1   1     1365.91     1335.99     36.96 o 
   9   1   1       15.30        9.35      6.89 o 
  10   1   1      428.40      384.18     18.10 o 
  11   1   1       85.40       71.15     11.73 o 
 -11   2   1       15.75       12.45      9.11 o 
 -10   2   1        7.62        0.90      6.22 o 
  -9   2   1      741.30      676.23     18.95 o 
  -8   2   1       39.37       50.59      7.23 o 
  -7   2   1      215.69      217.30     10.47 o 
  -6   2   1      349.49      278.53     10.36 o 
  -5   2   1      161.09      138.40     10.71 o 
  -4   2   1     1734.71     1807.11     17.84 o 
  -3   2   1     4480.87     4681.98     32.13 o 
  -2   2   1       22.49       29.05      2.39 o 
  -1   2   1     7817.64     7482.95     56.78 o 
   0   2   1      570.77      539.93     10.80 o 
   1   2   1      148.94      130.96      4.70 o 
   2   2   1       35.60       46.57      2.76 o 
   3   2   1       92.98       86.57      3.34 o 
   4   2   1      102.47      104.69      4.21 o 
   5   2   1      126.64      131.12     10.72 o 
   6   2   1        1.80       -0.95      3.63 o 
   7   2   1      145.71      130.70      8.66 o 
   8   2   1      172.12      193.92     10.94 o 
   9   2   1       31.71       28.98     10.98 o 
  10   2   1       70.38       74.44      9.07 o 
  11   2   1       11.93       -2.49      8.15 o 
 -10   3   1       16.79       16.01      8.95 o 
  -9   3   1        2.57        0.91      6.50 o 
  -8   3   1       29.07       30.02     11.99 o 
  -7   3   1       71.03       54.63     10.50 o 
  -6   3   1       18.73       16.17      5.32 o 
  -5   3   1        2.35        6.72      4.42 o 
  -4   3   1       81.94       88.33      7.11 o 
  -3   3   1       48.34       53.57      4.02 o 
  -2   3   1      220.49      218.49      7.10 o 
  -1   3   1       10.54       15.33      3.29 o 
   0   3   1      107.57      108.37      6.75 o 
   1   3   1      505.82      514.92     10.80 o 
   2   3   1     2161.40     2173.11     23.67 o 
   3   3   1      862.41      810.18     12.00 o 
   4   3   1      309.39      294.76     11.05 o 
   5   3   1      656.15      644.66     16.27 o 
   6   3   1       51.59       57.16      7.14 o 
   7   3   1      375.16      375.47     20.44 o 
   8   3   1       41.80       39.20      7.31 o 
   9   3   1       86.26       77.87     10.95 o 
  10   3   1      113.44      122.35     12.57 o 
  -9   4   1        4.29       -2.61      9.02 o 
  -8   4   1       58.49       67.43     11.94 o 
  -7   4   1       43.84       41.40      9.74 o 
  -6   4   1        3.07       -1.77      6.68 o 
  -5   4   1      230.93      245.45     15.82 o 
  -4   4   1       56.21       53.89     15.17 o 
  -3   4   1       66.14       72.89     13.60 o 
  -2   4   1        0.04       -5.51      3.67 o 
  -1   4   1       42.49       48.73      4.71 o 
   0   4   1      627.64      622.15     16.30 o 
   1   4   1      188.97      196.09      8.36 o 
   2   4   1       14.95       11.83      3.95 o 
   3   4   1       79.99       86.61     10.06 o 
   4   4   1       36.97       27.50     10.31 o 
   5   4   1      120.54      105.53     12.24 o 
   6   4   1      375.87      355.16     19.03 o 
   7   4   1      113.34      105.86     13.06 o 
   8   4   1        3.65        0.81      7.95 o 
  -6   5   1       27.93       16.47     17.45 o 
  -5   5   1        0.49        3.14      7.94 o 
  -4   5   1      201.31      217.51     13.55 o 
  -3   5   1        0.05       -0.88      7.90 o 
  -2   5   1        0.00       -0.15      7.58 o 
  -1   5   1       22.21        8.73      6.56 o 
   0   5   1        4.27       -0.25      4.57 o 
   1   5   1      225.67      226.72     12.85 o 
   2   5   1      322.86      339.56     21.27 o 
   3   5   1       16.45       12.57     11.27 o 
   4   5   1        7.80       11.31      8.57 o 
   5   5   1       16.94       20.87      9.40 o 
   6   5   1       16.52       24.14     13.13 o 
  -2   6   1        5.67       12.75      9.74 o 
  -1   6   1       15.45       18.71     15.07 o 
   1   6   1       25.76       38.59     16.05 o 
   2   6   1        1.18       -0.69      9.07 o 
 -10   0   2        4.89       -8.98      8.84 o 
  -8   0   2       73.01       67.16     12.67 o 
  -6   0   2     2715.83     2790.70     37.50 o 
  -4   0   2     1127.20     1185.50     24.03 o 
  -2   0   2     7266.39     6641.67     61.86 o 
   0   0   2        0.41       -0.64      0.44 o 
   2   0   2    30886.04    29772.16    256.64 o 
   4   0   2       99.68      105.24      5.65 o 
   6   0   2      173.64      182.66      9.28 o 
   8   0   2      602.00      580.36     27.20 o 
  10   0   2      208.67      185.29     19.74 o 
 -11   1   2        0.57        0.52      7.82 o 
 -10   1   2       12.02       18.75      9.79 o 
  -9   1   2       11.00        9.81      6.76 o 
  -8   1   2      587.90      547.43     14.93 o 
  -7   1   2       67.58       60.00      6.08 o 
  -6   1   2        9.95       15.30      4.04 o 
  -5   1   2      129.47      146.84      8.60 o 
  -4   1   2        0.02       -0.86      3.26 o 
  -3   1   2       10.29       16.68      2.77 o 
  -2   1   2     3220.83     3099.26     23.87 o 
  -1   1   2      100.08      117.28      3.82 o 
   0   1   2      140.82      146.16      7.36 o 
   1   1   2     7785.07     7514.87     51.46 o 
   2   1   2    14450.45    14119.94     89.94 o 
   3   1   2      309.91      285.33      7.89 o 
   4   1   2      753.17      743.25     13.97 o 
   5   1   2        8.34       10.35      3.37 o 
   6   1   2      524.35      523.89      9.66 o 
   7   1   2       49.72       60.06      7.20 o 
   8   1   2      186.76      164.43      9.42 o 
   9   1   2        8.83       19.13      7.29 o 
  10   1   2       13.69       21.75      8.62 o 
  11   1   2       33.18       37.20     16.32 o 
 -11   2   2        0.88        0.91      8.31 o 
 -10   2   2       15.66       18.99      8.39 o 
  -9   2   2      294.41      271.01     13.75 o 
  -8   2   2     1420.21     1362.00     25.51 o 
  -7   2   2       33.59       28.98      5.53 o 
  -6   2   2     1460.47     1422.76     23.44 o 
  -5   2   2     1221.59     1193.69     20.19 o 
  -4   2   2      854.79      824.38     24.27 o 
  -3   2   2      248.87      300.38      6.77 o 
  -2   2   2       61.18       54.72      3.11 o 
  -1   2   2       23.38       31.91      4.51 o 
   0   2   2       96.01       88.76      6.48 o 
   1   2   2      516.55      516.40     12.74 o 
   2   2   2      653.17      765.85      8.52 o 
   3   2   2     2633.19     2785.11     21.72 o 
   4   2   2      103.05      120.34      5.71 o 
   5   2   2      129.85      158.41     17.90 o 
   6   2   2      171.26      165.24      8.72 o 
   7   2   2      239.47      224.46     10.56 o 
   8   2   2       14.67       20.95      8.19 o 
   9   2   2        0.11        0.74      5.45 o 
  10   2   2      149.64      180.60     16.21 o 
  11   2   2        5.97       22.60     13.53 o 
 -10   3   2       12.63       16.57      7.61 o 
  -9   3   2        0.53       -8.64      5.76 o 
  -8   3   2       32.11       27.28      7.67 o 
  -7   3   2      391.66      392.84     14.48 o 
  -6   3   2       74.58       81.37      7.94 o 
  -5   3   2      424.95      427.16     13.35 o 
  -4   3   2      115.98      113.46      7.72 o 
  -3   3   2       27.12       26.41      4.08 o 
  -2   3   2      847.13      877.22     13.60 o 
  -1   3   2      763.66      792.50     12.00 o 
   0   3   2      268.93      234.80      9.13 o 
   1   3   2        0.21        2.19      2.78 o 
   2   3   2     3295.37     3480.90     32.70 o 
   3   3   2      575.43      619.73      9.75 o 
   4   3   2      607.98      595.97     14.92 o 
   5   3   2       30.04       26.58      5.34 o 
   6   3   2        2.50        2.75      6.20 o 
   7   3   2      100.24      104.14      9.04 o 
   8   3   2       18.53       13.97      6.22 o 
   9   3   2        6.08       14.95      6.98 o 
  10   3   2        5.78       12.18     14.88 o 
  -9   4   2       71.69      106.21     14.55 o 
  -8   4   2        0.15        0.51      8.39 o 
  -7   4   2        1.27       -2.08     13.80 o 
  -6   4   2      700.49      771.60     38.69 o 
  -5   4   2      220.50      250.25     19.27 o 
  -4   4   2       58.09       66.90      9.64 o 
  -3   4   2      172.93      195.65     12.71 o 
  -2   4   2       12.65       17.40      4.60 o 
  -1   4   2       60.22       61.01      7.10 o 
   0   4   2        3.10        4.46      3.49 o 
   1   4   2      124.16      126.15      8.41 o 
   2   4   2        0.33       -1.92      3.12 o 
   3   4   2      287.95      313.18     16.09 o 
   4   4   2       72.15       80.75     10.84 o 
   5   4   2       83.44       95.55     11.96 o 
   6   4   2      131.16      117.10     14.83 o 
   7   4   2       18.86        9.75      8.54 o 
   8   4   2       96.84       94.70     13.44 o 
  -6   5   2        0.01       -0.46      8.14 o 
  -5   5   2       31.38       24.41     11.09 o 
  -4   5   2        8.10        4.49      8.48 o 
  -3   5   2        7.86        3.99      7.89 o 
  -2   5   2        0.23       -2.46      7.58 o 
  -1   5   2      137.01      155.80     12.89 o 
   0   5   2       10.70        0.64      4.55 o 
   1   5   2      202.53      197.81     10.21 o 
   2   5   2        0.18        4.74      5.81 o 
   3   5   2        6.94       15.02     20.01 o 
   4   5   2       24.37       17.09      8.81 o 
   5   5   2       19.38       13.63      9.56 o 
   6   5   2       12.09       13.50      9.66 o 
  -2   6   2        3.40        4.95     10.00 o 
  -1   6   2       26.87       30.69     15.81 o 
   1   6   2       49.97       62.55     19.25 o 
   2   6   2        0.34       -8.49      8.95 o 
 -11   0   3        2.50       13.99     12.13 o 
  -9   0   3     2101.29     2009.44     54.69 o 
  -7   0   3     1393.84     1334.60     29.85 o 
  -5   0   3       17.41       32.34      4.44 o 
  -3   0   3      120.40      118.52      4.99 o 
  -1   0   3     1816.19     1737.28     18.24 o 
   3   0   3      268.30      263.54      7.86 o 
   5   0   3      226.33      295.74      9.95 o 
   7   0   3     1155.12     1068.83     31.84 o 
   9   0   3      232.76      243.97     20.91 o 
  11   0   3       15.24        6.92     12.08 o 
 -11   1   3        1.60        2.57      8.28 o 
 -10   1   3        4.26       17.51      7.94 o 
  -9   1   3        1.66        2.26      6.29 o 
  -8   1   3        9.67       13.11      4.97 o 
  -7   1   3      267.78      274.58     11.91 o 
  -6   1   3     1102.22     1110.60     18.80 o 
  -5   1   3      226.94      234.01     10.40 o 
  -4   1   3     1350.18     1284.82     22.06 o 
  -3   1   3     2653.19     2421.84     27.46 o 
  -2   1   3     1962.16     1800.72     15.58 o 
  -1   1   3    11502.47    10795.56     95.24 o 
   0   1   3       21.66       21.67      3.19 o 
   1   1   3     1077.37     1043.92     10.58 o 
   2   1   3     1665.42     1606.90     14.43 o 
   3   1   3     7567.18     7200.53     49.77 o 
   4   1   3       14.51       14.78      2.08 o 
   5   1   3       38.45       51.90      3.62 o 
   6   1   3       32.55       42.79      4.05 o 
   7   1   3        6.38        7.65      5.54 o 
   8   1   3       11.54       18.55      5.02 o 
   9   1   3        1.90       -3.14      5.70 o 
  10   1   3      234.13      265.31     19.54 o 
  11   1   3       10.50       -1.97      7.82 o 
 -11   2   3       25.00       18.40      9.82 o 
 -10   2   3        7.79       -0.42      7.62 o 
  -9   2   3      301.72      283.98     13.30 o 
  -8   2   3        1.77       15.55      5.48 o 
  -7   2   3        1.69        1.26      4.44 o 
  -6   2   3        5.37       10.58      5.81 o 
  -5   2   3      406.59      380.30     11.43 o 
  -4   2   3        3.35        4.16      5.22 o 
  -3   2   3      277.35      237.21      5.89 o 
  -2   2   3     1172.65     1216.65     16.42 o 
  -1   2   3      366.97      392.64     12.36 o 
   0   2   3       24.16       26.03      3.34 o 
   1   2   3     1832.32     1800.02     28.50 o 
   2   2   3      420.77      406.36      6.44 o 
   3   2   3      733.76      758.66      9.29 o 
   4   2   3      729.60      739.51     10.75 o 
   5   2   3       46.24       43.89      6.00 o 
   6   2   3      210.57      230.08     12.06 o 
   7   2   3      132.48      115.83      8.46 o 
   8   2   3      230.96      246.20     17.05 o 
   9   2   3       84.18       90.04      9.40 o 
  10   2   3        2.52        3.77      6.20 o 
  11   2   3      109.35      131.27     30.17 o 
 -10   3   3       15.37       18.57      8.06 o 
  -9   3   3       22.51       15.07      7.15 o 
  -8   3   3        7.19       12.25      6.13 o 
  -7   3   3        1.22        2.82      5.27 o 
  -6   3   3      164.45      162.63      9.95 o 
  -5   3   3        8.47       12.27      5.73 o 
  -4   3   3      201.23      227.29      9.90 o 
  -3   3   3        7.23       10.51      3.50 o 
  -2   3   3      596.29      598.44     11.15 o 
  -1   3   3       60.48       82.32      4.73 o 
   0   3   3      126.50      118.51     10.47 o 
   1   3   3     1710.70     1627.85     23.57 o 
   2   3   3      194.23      205.12      5.65 o 
   3   3   3        0.06        1.52      2.09 o 
   4   3   3       10.83        7.31      4.15 o 
   5   3   3       28.72       17.61      5.05 o 
   6   3   3        0.02        0.68      4.60 o 
   7   3   3      996.31      935.26     22.19 o 
   8   3   3       50.36       42.57      7.98 o 
   9   3   3        8.52       14.57      9.10 o 
  10   3   3        1.85       18.68     10.02 o 
  -9   4   3       44.94       65.98     13.00 o 
  -8   4   3       70.56       67.22     11.67 o 
  -7   4   3        0.32       14.33     12.00 o 
  -6   4   3      824.85      875.28     27.33 o 
  -5   4   3      139.72      129.78     12.18 o 
  -4   4   3        0.01        3.25      5.92 o 
  -3   4   3       17.64       18.04      7.67 o 
  -2   4   3        9.14        4.31      3.59 o 
  -1   4   3        0.44        0.27      2.83 o 
   0   4   3        0.06        6.02      3.10 o 
   1   4   3       32.45       32.82      4.69 o 
   2   4   3      162.32      162.30      7.78 o 
   3   4   3      382.46      394.58     17.63 o 
   4   4   3       28.51       20.42      7.97 o 
   5   4   3        7.46        3.91      7.02 o 
   6   4   3        2.57        2.83     11.59 o 
   7   4   3        0.02       -1.49      7.65 o 
   8   4   3        4.46       -1.12      8.03 o 
  -6   5   3        7.92        9.56      7.35 o 
  -5   5   3        2.14        5.75      8.85 o 
  -4   5   3        2.68        7.95      8.46 o 
  -3   5   3       12.05       -5.07      7.32 o 
  -2   5   3      331.12      348.50     20.02 o 
  -1   5   3      559.99      618.02     23.84 o 
   0   5   3        1.68       -0.51      4.50 o 
   1   5   3      115.39      133.71      9.07 o 
   2   5   3      193.55      186.21     29.95 o 
   3   5   3        6.02       13.64      8.75 o 
   4   5   3       16.33       20.77      9.57 o 
   5   5   3       40.21       57.05     12.16 o 
   6   5   3       47.07       24.97     11.03 o 
  -2   6   3        0.01       -4.39     12.13 o 
  -1   6   3        8.16        0.79     13.35 o 
   1   6   3        6.40       16.45     15.07 o 
   2   6   3       21.72       20.63     11.00 o 
 -10   0   4       18.22       20.33     11.24 o 
  -8   0   4      227.67      229.78     18.31 o 
  -6   0   4      274.50      273.35     10.04 o 
  -4   0   4        6.92        2.93      2.34 o 
  -2   0   4    11000.33    10092.17     91.04 o 
   2   0   4     1474.85     1440.35     17.95 o 
   4   0   4      212.43      187.44      7.31 o 
   6   0   4        0.45       -3.51      3.13 o 
   8   0   4      937.58      990.31     35.20 o 
  10   0   4        0.06       -2.31      8.74 o 
 -11   1   4      114.85      117.43     14.83 o 
 -10   1   4        3.70        7.24      6.98 o 
  -9   1   4       85.49       85.05     10.52 o 
  -8   1   4      120.53      122.42     15.82 o 
  -7   1   4       30.19       33.37      8.28 o 
  -6   1   4      504.55      439.11     16.77 o 
  -5   1   4       39.39       47.03      4.72 o 
  -4   1   4     5193.02     5293.67     54.74 o 
  -3   1   4       29.43       29.04      3.17 o 
  -2   1   4      997.66      934.55      9.73 o 
  -1   1   4     4594.03     4598.43     33.24 o 
   0   1   4       31.06       27.94      3.29 o 
   1   1   4     2092.02     2103.97     24.99 o 
   2   1   4      135.60      150.17      3.92 o 
   3   1   4     1659.79     1713.95     16.57 o 
   4   1   4      193.19      193.82      5.51 o 
   5   1   4      139.20      144.11      5.21 o 
   6   1   4        1.01        6.91      2.54 o 
   7   1   4        5.43        4.56      3.87 o 
   8   1   4        3.40        4.15      4.35 o 
   9   1   4      430.94      431.30     14.59 o 
  10   1   4      159.83      178.88     22.34 o 
  11   1   4       23.63       21.27      9.14 o 
 -11   2   4        4.97       -0.59      9.57 o 
 -10   2   4       46.83       57.02     10.71 o 
  -9   2   4        1.93        3.17      5.59 o 
  -8   2   4      175.13      208.60     11.16 o 
  -7   2   4      147.86      144.99      9.11 o 
  -6   2   4       50.97       55.31      6.13 o 
  -5   2   4       53.42       46.04      7.47 o 
  -4   2   4      319.84      356.83     11.10 o 
  -3   2   4      262.69      287.62      6.50 o 
  -2   2   4        0.62        2.47      2.22 o 
  -1   2   4        0.07        1.10      2.18 o 
   0   2   4       24.27       28.01      3.37 o 
   1   2   4      203.73      214.80      6.81 o 
   2   2   4        1.13        1.40      1.47 o 
   3   2   4       97.44       97.91      5.09 o 
   4   2   4     1284.61     1315.70     15.45 o 
   5   2   4      340.44      306.63     10.17 o 
   6   2   4      260.30      249.84     18.89 o 
   7   2   4       13.83       10.43      4.88 o 
   8   2   4      265.12      286.99     15.52 o 
   9   2   4       59.58       48.09      7.91 o 
  10   2   4        0.84       -0.08      6.17 o 
  11   2   4       52.80       68.21     17.09 o 
 -10   3   4        5.56        4.73     10.06 o 
  -9   3   4        1.25        4.51      6.49 o 
  -8   3   4       45.54       32.36      7.17 o 
  -7   3   4      158.69      171.61     10.74 o 
  -6   3   4      229.68      217.93     11.09 o 
  -5   3   4        0.32        0.99      4.17 o 
  -4   3   4       35.90       32.18      5.35 o 
  -3   3   4      725.38      690.74     19.35 o 
  -2   3   4     1769.58     1808.02     18.88 o 
  -1   3   4      259.50      241.11      8.45 o 
   0   3   4      210.56      253.62      9.74 o 
   1   3   4      719.70      764.91     15.48 o 
   2   3   4        1.55        1.97      2.61 o 
   3   3   4        7.79        3.18      2.72 o 
   4   3   4       62.98       75.56      6.91 o 
   5   3   4      276.85      309.29     11.82 o 
   6   3   4       13.78       10.44      6.22 o 
   7   3   4       21.13       34.95      6.86 o 
   8   3   4        6.17       14.32      8.40 o 
   9   3   4       50.00       69.14     15.37 o 
  10   3   4       53.13       75.14     13.16 o 
  -9   4   4        0.33        1.74      8.66 o 
  -8   4   4       38.83       30.19      9.99 o 
  -7   4   4        0.17        4.70      6.22 o 
  -6   4   4       35.46       46.02     16.99 o 
  -5   4   4        0.64        0.29      6.18 o 
  -4   4   4        7.94        5.21      5.78 o 
  -3   4   4      185.40      188.35     10.40 o 
  -2   4   4       37.19       28.25      5.78 o 
  -1   4   4      139.07      151.46      6.94 o 
   0   4   4      510.49      493.54     11.98 o 
   1   4   4       45.45       53.74      5.53 o 
   2   4   4        9.72       10.85      3.31 o 
   3   4   4      545.23      525.99     20.27 o 
   4   4   4      135.49      149.87     18.51 o 
   5   4   4      109.38      110.01     24.99 o 
   6   4   4      128.96      160.29     14.99 o 
   7   4   4       41.18       39.84     32.09 o 
   8   4   4        2.48        0.89      8.35 o 
  -6   5   4        1.46        9.61      9.39 o 
  -5   5   4      162.34      181.79     29.43 o 
  -4   5   4       46.98       54.22     12.08 o 
  -3   5   4       11.55       18.39      8.74 o 
  -2   5   4       27.42       42.49     10.33 o 
  -1   5   4        2.98        0.23      7.32 o 
   0   5   4      331.49      357.52     12.65 o 
   1   5   4        5.41        1.62      5.04 o 
   2   5   4        0.36       13.44      8.96 o 
   3   5   4      184.39      185.98     16.50 o 
   4   5   4       34.84       47.50     11.01 o 
   5   5   4       17.78        2.13      9.19 o 
   6   5   4        7.17        6.77      9.67 o 
  -2   6   4        3.59       -0.67     14.80 o 
  -1   6   4       64.95       75.75     13.25 o 
   1   6   4        9.17      -12.86     12.76 o 
   2   6   4        2.17      -13.11     11.88 o 
 -11   0   5      232.32      254.96     24.35 o 
  -9   0   5      724.23      677.57     31.27 o 
  -7   0   5      462.67      419.54     13.15 o 
  -5   0   5      926.92      954.74     17.40 o 
  -3   0   5       28.14       26.58      2.84 o 
  -1   0   5     8498.86     7917.92    101.82 o 
   1   0   5     1936.86     1780.41     27.35 o 
   3   0   5    10340.29    10194.36     95.24 o 
   5   0   5     2534.94     2535.09     41.54 o 
   7   0   5      467.37      466.70     14.88 o 
   9   0   5      737.97      813.17     34.07 o 
  11   0   5      107.30       94.32     18.07 o 
 -11   1   5       22.13       32.73     20.79 o 
 -10   1   5       84.23      106.05     12.07 o 
  -9   1   5      105.02      103.95     11.19 o 
  -8   1   5       35.59       26.84      5.59 o 
  -7   1   5     1946.41     1926.41     27.56 o 
  -6   1   5      277.52      305.31      9.74 o 
  -5   1   5      763.59      703.62     13.89 o 
  -4   1   5     3458.46     3506.44     35.02 o 
  -3   1   5       15.41       13.09      2.61 o 
  -2   1   5       17.15       25.26      1.78 o 
  -1   1   5        8.30        6.47      1.81 o 
   0   1   5     5737.30     5722.18     40.04 o 
   1   1   5    15907.41    14978.45    143.82 o 
   2   1   5    14818.71    14204.58     91.24 o 
   3   1   5     2996.36     3053.19     24.83 o 
   4   1   5      169.06      177.36      7.42 o 
   5   1   5      571.84      576.83     10.54 o 
   6   1   5       98.83      108.67     10.45 o 
   7   1   5      203.67      202.53      9.68 o 
   8   1   5      165.31      150.75     14.09 o 
   9   1   5      193.18      190.20     10.95 o 
  10   1   5       47.61       50.36      9.98 o 
  11   1   5       40.15       42.96     10.63 o 
 -11   2   5       70.05       91.00     13.59 o 
 -10   2   5        0.07        6.72      7.81 o 
  -9   2   5      508.33      485.50     21.87 o 
  -8   2   5      185.01      169.55     10.48 o 
  -7   2   5       73.13       66.97      7.03 o 
  -6   2   5        2.74       -1.55      3.50 o 
  -5   2   5      360.85      373.88     11.17 o 
  -4   2   5      112.86      133.55      8.09 o 
  -3   2   5      448.88      460.07      9.93 o 
  -2   2   5     1308.31     1449.43     20.97 o 
  -1   2   5     3126.60     3059.38     30.26 o 
   0   2   5      254.76      267.17      7.76 o 
   1   2   5      847.88      875.61     12.08 o 
   2   2   5       56.19       53.66      3.26 o 
   3   2   5      536.31      519.47     12.54 o 
   4   2   5      285.07      287.87      6.99 o 
   5   2   5     1363.91     1332.83     21.53 o 
   6   2   5        0.39        0.03      3.43 o 
   7   2   5      228.58      246.33     11.99 o 
   8   2   5       60.64       56.71      7.67 o 
   9   2   5       54.86       57.01      8.04 o 
  10   2   5        0.24        3.77      6.43 o 
  11   2   5        7.17        9.55      9.09 o 
 -10   3   5       32.69       10.24      7.43 o 
  -9   3   5       75.78       78.68      9.69 o 
  -8   3   5       14.11       10.12      7.12 o 
  -7   3   5       20.59       17.83      6.34 o 
  -6   3   5      331.85      312.06     12.65 o 
  -5   3   5      976.49      949.35     19.89 o 
  -4   3   5       15.64       12.33      4.33 o 
  -3   3   5     1136.03     1114.64     18.14 o 
  -2   3   5       73.31       77.17      4.33 o 
  -1   3   5      191.05      174.59      6.78 o 
   0   3   5      572.98      537.11     16.38 o 
   1   3   5      292.58      287.47      9.71 o 
   2   3   5      698.34      709.34     14.42 o 
   3   3   5       89.94       69.95      4.78 o 
   4   3   5       56.73       59.38     13.53 o 
   5   3   5       15.68       18.61      5.27 o 
   6   3   5      184.97      199.12     10.75 o 
   7   3   5      107.61       95.27     12.08 o 
   8   3   5      175.75      176.51     15.17 o 
   9   3   5       19.10       14.91      9.23 o 
  10   3   5      236.99      217.97     18.51 o 
  -9   4   5       83.90       87.40     34.39 o 
  -8   4   5      115.74      110.69     11.07 o 
  -7   4   5        0.64        5.98      6.04 o 
  -6   4   5       33.25       37.84      9.30 o 
  -5   4   5       27.49        1.71      6.24 o 
  -4   4   5       10.57       13.68      5.20 o 
  -3   4   5       17.52        8.60      4.79 o 
  -2   4   5       90.21       92.52      6.52 o 
  -1   4   5        7.69       10.96      3.92 o 
   0   4   5       36.46       42.44     10.51 o 
   1   4   5      200.69      195.26      8.64 o 
   2   4   5      422.68      384.32     18.57 o 
   3   4   5      168.28      179.65     13.69 o 
   4   4   5      327.52      330.94     37.29 o 
   5   4   5       24.01       28.24      9.46 o 
   6   4   5       39.66       32.92      9.52 o 
   7   4   5        2.29       -2.90      7.67 o 
   8   4   5        5.33        7.62      9.39 o 
  -6   5   5       31.45       22.82     11.01 o 
  -5   5   5       23.39       25.67     10.19 o 
  -4   5   5      170.27      166.86     16.86 o 
  -3   5   5        5.40        6.11      7.92 o 
  -2   5   5       49.67       26.39     19.42 o 
  -1   5   5       46.51       37.52     15.27 o 
   0   5   5        6.04       11.78      5.00 o 
   1   5   5      141.93      152.95      8.02 o 
   2   5   5      260.30      277.33     39.89 o 
   3   5   5        0.91        1.04      8.25 o 
   4   5   5       42.81       50.68     11.28 o 
   5   5   5       18.30       20.64     10.23 o 
   6   5   5        7.35       -3.19      9.23 o 
  -2   6   5       27.68       15.26     12.59 o 
  -1   6   5       77.87       66.48     12.89 o 
   1   6   5        0.00      -11.98     13.55 o 
 -10   0   6       89.19      102.17     16.69 o 
  -8   0   6       33.18       27.69      9.33 o 
  -6   0   6     1349.47     1410.54     23.69 o 
  -4   0   6      898.18      869.94     15.08 o 
  -2   0   6    15249.13    14505.80    105.09 o 
   2   0   6     3086.80     2875.44     31.21 o 
   4   0   6     5243.04     5239.02     55.97 o 
   6   0   6       16.71       18.60      4.65 o 
   8   0   6       96.75      118.18     14.97 o 
  10   0   6      815.61      789.66     35.59 o 
 -11   1   6       11.17        6.81      8.54 o 
 -10   1   6      161.34      169.68     19.81 o 
  -9   1   6        0.54        4.07      6.86 o 
  -8   1   6      394.81      418.87     15.84 o 
  -7   1   6     1373.15     1312.11     21.98 o 
  -6   1   6       18.34       11.72      3.70 o 
  -5   1   6        2.68        0.64      3.24 o 
  -4   1   6        3.61       -3.24      3.71 o 
  -3   1   6     1173.95     1123.49     11.42 o 
  -2   1   6        0.45        0.50      1.78 o 
  -1   1   6       40.60       41.29      2.86 o 
   0   1   6    17214.27    16279.25    103.52 o 
   1   1   6    53408.63    47971.77    724.18 o 
   2   1   6     5483.22     5368.20     38.64 o 
   3   1   6      540.31      590.86     10.21 o 
   4   1   6      214.45      210.77      5.68 o 
   5   1   6      477.13      473.26      9.07 o 
   6   1   6      398.39      397.78      9.05 o 
   7   1   6      191.37      187.94      9.22 o 
   8   1   6        2.24        6.75      4.69 o 
   9   1   6        8.74       12.46      5.65 o 
  10   1   6      179.48      205.87     14.80 o 
  11   1   6      271.11      284.72     21.63 o 
 -11   2   6       12.05        9.62      9.19 o 
 -10   2   6      161.23      138.55     13.78 o 
  -9   2   6       12.29       11.41      6.41 o 
  -8   2   6       30.12       25.47      6.60 o 
  -7   2   6        5.68        4.51      4.43 o 
  -6   2   6      915.91      864.33     18.05 o 
  -5   2   6        1.31       -1.75      3.09 o 
  -4   2   6        0.33        6.19      3.54 o 
  -3   2   6       11.88       18.00      2.66 o 
  -2   2   6      150.05      165.33      5.38 o 
  -1   2   6      758.67      720.44     10.72 o 
   0   2   6     1364.99     1292.74     29.58 o 
   1   2   6     1907.37     1956.91     19.94 o 
   2   2   6     2678.15     2547.15     20.85 o 
   3   2   6      583.94      629.40      8.81 o 
   4   2   6        7.20       13.93      3.83 o 
   5   2   6       45.35       45.73      6.40 o 
   6   2   6       35.58       34.15      5.61 o 
   7   2   6      234.21      240.38     11.09 o 
   8   2   6        8.93        8.55      6.90 o 
   9   2   6        1.21       -0.28      5.85 o 
  10   2   6      239.73      266.62     14.21 o 
  11   2   6       17.83       10.42     11.42 o 
 -10   3   6       24.65       18.01      7.48 o 
  -9   3   6       24.11       29.12      7.64 o 
  -8   3   6       28.46       35.29      9.01 o 
  -7   3   6        0.93        3.21      5.51 o 
  -6   3   6      564.27      549.74     22.36 o 
  -5   3   6      372.33      351.80     13.92 o 
  -4   3   6       13.47       10.19      4.19 o 
  -3   3   6        8.67       10.80      3.23 o 
  -2   3   6      343.73      396.72      8.20 o 
  -1   3   6       64.65       71.78      4.92 o 
   0   3   6       19.69       19.91      3.25 o 
   1   3   6      349.48      344.67     11.76 o 
   2   3   6      129.94      139.41      5.52 o 
   3   3   6      473.79      506.23     10.76 o 
   4   3   6       76.98       81.73      5.32 o 
   5   3   6      554.60      612.92     24.60 o 
   6   3   6      189.00      196.98     14.52 o 
   7   3   6        9.35       11.68      7.88 o 
   8   3   6       64.74       63.54     11.21 o 
   9   3   6        4.32       -4.31      7.43 o 
  10   3   6      103.69      112.61     15.26 o 
  -9   4   6        4.37       -0.42      7.25 o 
  -8   4   6      249.92      256.08     17.48 o 
  -7   4   6       59.04       41.50      8.07 o 
  -6   4   6       26.86       16.56      7.69 o 
  -5   4   6       86.42       86.46      8.93 o 
  -4   4   6       96.10      109.40      9.03 o 
  -3   4   6       95.12       96.05      8.09 o 
  -2   4   6        0.55        5.85      3.67 o 
  -1   4   6       11.73       11.34      3.95 o 
   0   4   6      126.21      133.22      9.19 o 
   1   4   6        0.63        2.26      4.15 o 
   2   4   6        8.68       18.73      4.68 o 
   3   4   6        0.08        3.78      6.11 o 
   4   4   6      175.37      182.69     15.78 o 
   5   4   6      209.10      183.70     15.42 o 
   6   4   6        7.72        8.57      8.50 o 
   7   4   6       16.36       17.64     10.17 o 
   8   4   6        2.89       -6.39      8.43 o 
  -6   5   6       58.49       44.02     12.17 o 
  -5   5   6       28.52       34.54     15.96 o 
  -4   5   6       60.32       78.15     13.29 o 
  -3   5   6       56.91       43.91     10.40 o 
  -2   5   6       28.47       27.05      9.71 o 
  -1   5   6       31.33       30.11      9.59 o 
   0   5   6       30.74       26.84      7.07 o 
   1   5   6       62.62       61.07      7.61 o 
   2   5   6       16.96       27.34      9.68 o 
   3   5   6      149.70      143.67     28.25 o 
   4   5   6        0.19        5.16     10.19 o 
   5   5   6        1.72       -5.87      8.57 o 
   6   5   6        0.40        0.12     10.41 o 
  -2   6   6       24.73       10.26     10.15 o 
  -1   6   6      104.00      107.51     15.03 o 
   1   6   6        0.03       -9.33     13.70 o 
 -11   0   7      143.80      144.64     20.37 o 
  -9   0   7      482.68      479.88     26.81 o 
  -7   0   7      923.98      918.10     37.34 o 
  -5   0   7       22.23       41.94      4.47 o 
  -3   0   7     8837.85     8596.79     57.27 o 
  -1   0   7    33274.70    30323.00    383.98 o 
   3   0   7       16.97        8.88      4.91 o 
   5   0   7     2564.20     2551.53     45.86 o 
   7   0   7       40.73       58.25      6.89 o 
   9   0   7      256.82      326.74     22.98 o 
  11   0   7       16.26       16.89     13.06 o 
 -11   1   7      129.72      135.09     14.29 o 
 -10   1   7        0.58       -4.98      6.42 o 
  -9   1   7      154.57      171.14     15.37 o 
  -8   1   7      414.01      406.02     12.92 o 
  -7   1   7       33.23       35.07      5.30 o 
  -6   1   7      859.05      961.80     17.49 o 
  -5   1   7       80.92       90.95      6.74 o 
  -4   1   7      282.11      304.00      8.31 o 
  -3   1   7      274.86      296.44      5.51 o 
  -2   1   7      760.05      770.29      8.46 o 
  -1   1   7     5728.59     5537.87     39.82 o 
   0   1   7        3.32       -1.85      1.51 o 
   1   1   7     1840.24     1730.34     18.30 o 
   2   1   7     8153.64     8156.99     55.82 o 
   3   1   7       44.38       41.22      2.89 o 
   4   1   7     1657.91     1681.57     17.59 o 
   5   1   7      543.26      531.71      9.72 o 
   6   1   7       72.84       65.58      4.53 o 
   7   1   7      430.96      404.72     22.41 o 
   8   1   7        3.75       -5.75      4.39 o 
   9   1   7      594.25      585.44     16.99 o 
  10   1   7       13.21       27.31      8.70 o 
  11   1   7        7.55       -8.83      8.25 o 
 -11   2   7       16.06        6.78      9.08 o 
 -10   2   7       36.58       52.90     10.74 o 
  -9   2   7        2.46        0.67      5.58 o 
  -8   2   7       25.69       23.45      5.89 o 
  -7   2   7      635.63      616.31     16.18 o 
  -6   2   7      210.22      186.72     12.40 o 
  -5   2   7      446.71      438.63     12.27 o 
  -4   2   7     1920.44     1974.43     26.07 o 
  -3   2   7     2088.25     2051.54     20.49 o 
  -2   2   7      146.42      170.18      6.07 o 
  -1   2   7      113.06      105.23      4.27 o 
   0   2   7       31.90       37.02      4.11 o 
   1   2   7     1804.05     1680.05     18.21 o 
   2   2   7       65.69       88.23      3.67 o 
   3   2   7     2786.48     3187.60     24.89 o 
   4   2   7       16.30       22.13      3.28 o 
   5   2   7      101.57       99.31      5.13 o 
   6   2   7      314.61      292.60     10.79 o 
   7   2   7        1.21       -4.01      4.15 o 
   8   2   7      154.63      156.59     10.90 o 
   9   2   7        0.12       -1.62      6.61 o 
  10   2   7       92.64      102.84     10.67 o 
 -10   3   7       13.65        9.72      7.27 o 
  -9   3   7       88.82       69.87     13.02 o 
  -8   3   7      119.64      109.26     10.05 o 
  -7   3   7      107.12      106.84      9.30 o 
  -6   3   7      314.15      306.50     12.55 o 
  -5   3   7        3.59        1.37      4.12 o 
  -4   3   7        9.97        8.19      3.99 o 
  -3   3   7       82.38       89.73      8.48 o 
  -2   3   7       66.97       69.95      4.99 o 
  -1   3   7        1.50       -0.91      2.56 o 
   0   3   7        0.21        2.12      2.46 o 
   1   3   7      149.53      132.84      6.21 o 
   2   3   7       17.10        9.69      2.65 o 
   3   3   7      137.49      142.16      8.98 o 
   4   3   7        1.29        3.22      3.31 o 
   5   3   7     1650.40     1631.92     35.86 o 
   6   3   7     1298.73     1248.84     32.32 o 
   7   3   7       36.48       28.18      8.43 o 
   8   3   7       68.28       74.49     15.00 o 
   9   3   7       52.18       84.02     13.34 o 
  10   3   7        4.73        0.99      9.22 o 
  -9   4   7       16.28       21.43      7.20 o 
  -8   4   7       59.49       48.36     10.95 o 
  -7   4   7      108.78       93.50      8.89 o 
  -6   4   7       90.35       80.60      9.19 o 
  -5   4   7       23.22       15.30      5.85 o 
  -4   4   7       64.48       67.88      7.52 o 
  -3   4   7      641.77      664.44     29.21 o 
  -2   4   7       80.77       78.24     13.29 o 
  -1   4   7      210.50      199.61     10.51 o 
   0   4   7       13.25        8.23      4.50 o 
   1   4   7      176.31      174.46      8.03 o 
   2   4   7      868.56      864.28     20.90 o 
   3   4   7       26.70       26.39      8.23 o 
   4   4   7      191.50      165.89     16.25 o 
   5   4   7       12.37       11.22      7.66 o 
   6   4   7       15.32       -8.03      8.74 o 
   7   4   7        7.17       13.54      8.90 o 
   8   4   7        0.00        1.16      9.03 o 
  -6   5   7        6.70       13.43     10.38 o 
  -5   5   7        0.96        7.60      9.30 o 
  -4   5   7        5.05       -1.51      7.84 o 
  -3   5   7       13.48       -0.70      8.04 o 
  -2   5   7        6.60       -7.59      7.22 o 
  -1   5   7       49.18       34.67      9.71 o 
   0   5   7      282.99      321.80     14.65 o 
   1   5   7       25.31       24.80      4.96 o 
   2   5   7      128.59      119.41     14.02 o 
   3   5   7        9.04        2.81      8.24 o 
   4   5   7       29.06       38.23     10.96 o 
   5   5   7        1.57       12.78      9.55 o 
   6   5   7      119.80      137.34     16.81 o 
  -1   6   7        0.00       -1.08      8.61 o 
   1   6   7       37.30       47.58     18.22 o 
 -10   0   8       37.19       32.65     12.32 o 
  -8   0   8       31.99       23.22      9.57 o 
  -6   0   8       51.13       35.71      4.75 o 
  -4   0   8     5406.25     5439.65     39.89 o 
  -2   0   8      767.75      698.20     15.66 o 
   0   0   8    11152.55    10047.32    120.58 o 
   2   0   8      185.74      186.47      8.81 o 
   4   0   8     1499.47     1487.57     23.08 o 
   6   0   8      322.67      347.89     24.03 o 
   8   0   8     2119.83     2066.83     53.12 o 
  10   0   8       22.43       14.43     10.80 o 
 -11   1   8       12.42       11.16      9.82 o 
 -10   1   8      121.02      121.80     12.83 o 
  -9   1   8      291.34      279.57     15.58 o 
  -8   1   8       11.54       13.48      4.88 o 
  -7   1   8       92.04       84.17      9.50 o 
  -6   1   8      264.01      299.77      9.94 o 
  -5   1   8      700.09      740.09     10.33 o 
  -4   1   8      250.69      235.39      4.74 o 
  -3   1   8        0.20       -0.93      1.20 o 
  -2   1   8        2.04        1.59      1.29 o 
  -1   1   8     5382.39     5003.98     42.11 o 
   0   1   8      684.67      645.75     15.74 o 
   1   1   8       41.31       32.38      2.86 o 
   2   1   8     4423.78     4271.93     32.75 o 
   3   1   8     3705.48     3687.59     29.43 o 
   4   1   8     3419.74     3574.73     30.12 o 
   5   1   8     1044.67     1059.60     17.73 o 
   6   1   8      890.11      920.10     17.73 o 
   7   1   8       87.82       94.32      7.38 o 
   8   1   8        2.16        0.29      4.55 o 
   9   1   8      261.52      278.05     12.63 o 
  10   1   8        9.59       19.24      8.01 o 
  11   1   8       16.11        8.48      8.50 o 
 -11   2   8       15.23        9.37      8.87 o 
 -10   2   8       78.74       83.68     17.80 o 
  -9   2   8       44.55       46.06      7.62 o 
  -8   2   8        8.11       10.69      5.76 o 
  -7   2   8     1294.93     1255.31     23.29 o 
  -6   2   8      516.19      533.22     14.28 o 
  -5   2   8      122.62      130.41      7.56 o 
  -4   2   8     2079.28     2125.13     20.62 o 
  -3   2   8      131.00      141.52      4.79 o 
  -2   2   8     2014.92     2064.86     20.62 o 
  -1   2   8      122.74      121.35      4.52 o 
   0   2   8        6.06       17.90      2.64 o 
   1   2   8     5034.82     5194.48     40.94 o 
   2   2   8     2199.46     2136.18     18.51 o 
   3   2   8      415.81      358.09      6.81 o 
   4   2   8      529.71      514.54      9.46 o 
   5   2   8       91.21       95.40      4.99 o 
   6   2   8       56.35       49.99      6.05 o 
   7   2   8      109.47      117.30      8.55 o 
   8   2   8        4.09        3.36      5.50 o 
   9   2   8       10.12        0.58      6.15 o 
  10   2   8      130.92      143.93     11.80 o 
 -10   3   8        2.25        1.01      6.98 o 
  -9   3   8       13.69       11.39      6.68 o 
  -8   3   8       41.66       43.77      7.53 o 
  -7   3   8      109.46      116.74      9.60 o 
  -6   3   8      505.45      467.41     14.90 o 
  -5   3   8      139.51      143.88     12.22 o 
  -4   3   8       75.28       82.34      6.94 o 
  -3   3   8      361.70      388.56     14.88 o 
  -2   3   8      866.10      856.12     15.64 o 
  -1   3   8        0.95        6.19      2.68 o 
   0   3   8        1.32        0.51      2.45 o 
   1   3   8      249.64      261.44     14.64 o 
   2   3   8      374.72      330.86      9.07 o 
   3   3   8      436.70      433.72     12.77 o 
   4   3   8        5.91        0.72      3.47 o 
   5   3   8       34.96       68.75      9.72 o 
   6   3   8      726.77      808.84     26.39 o 
   7   3   8      147.37      163.24     17.16 o 
   8   3   8      113.93      126.18     27.52 o 
   9   3   8       21.99       30.79     10.31 o 
  -9   4   8       20.04       22.73      7.70 o 
  -8   4   8       33.77       44.38      7.82 o 
  -7   4   8        4.71        3.75      5.78 o 
  -6   4   8      394.68      398.85     15.71 o 
  -5   4   8        1.10        0.35     10.56 o 
  -4   4   8       15.25       24.43      6.14 o 
  -3   4   8      261.67      293.62     27.59 o 
  -2   4   8      229.65      231.42     11.89 o 
  -1   4   8        3.79        5.28      4.58 o 
   0   4   8        0.03       -5.36      3.57 o 
   1   4   8        2.20        2.69      3.32 o 
   2   4   8       16.33       15.95      3.77 o 
   3   4   8      225.01      230.99     15.48 o 
   4   4   8       31.05       43.25      9.74 o 
   5   4   8        5.65        7.54      8.45 o 
   6   4   8      160.81      204.64     17.00 o 
   7   4   8        0.13       -0.70     12.35 o 
   8   4   8       17.94       24.05     23.27 o 
  -6   5   8        6.93        3.54      9.38 o 
  -5   5   8       30.41       21.46     10.04 o 
  -4   5   8        5.48        7.02      9.17 o 
  -3   5   8       72.10       85.28     13.23 o 
  -2   5   8       16.42       13.37      8.89 o 
  -1   5   8       51.18       46.22      9.89 o 
   0   5   8       17.05       26.72      5.97 o 
   1   5   8      167.06      170.43      9.92 o 
   2   5   8        1.42       -3.93      7.25 o 
   3   5   8       31.63       46.15     11.27 o 
   4   5   8      106.73      149.53     20.77 o 
   5   5   8      184.14      164.33     36.75 o 
   6   5   8       25.63       28.90     11.96 o 
  -1   6   8       68.82       68.19      8.57 o 
   1   6   8       26.68       23.96     16.20 o 
 -11   0   9      231.89      286.73     25.28 o 
  -9   0   9      894.86      973.96     36.97 o 
  -7   0   9      242.64      243.73     11.29 o 
  -5   0   9      707.46      808.94     11.44 o 
  -3   0   9     2997.79     2866.97     26.94 o 
  -1   0   9      795.07      668.18     14.37 o 
   1   0   9        1.65       -1.37      2.70 o 
   3   0   9        9.43        4.20      2.50 o 
   5   0   9     1758.56     1855.69     41.90 o 
   7   0   9     1550.54     1520.06     28.71 o 
   9   0   9      131.25      125.35     16.84 o 
  11   0   9       11.45       26.56     13.65 o 
 -11   1   9       20.37       25.19     10.46 o 
 -10   1   9        0.01       12.05      7.69 o 
  -9   1   9      767.71      748.09     23.71 o 
  -8   1   9      104.51       77.31      7.39 o 
  -7   1   9        3.73       -2.51      3.57 o 
  -6   1   9       70.39       85.80      6.26 o 
  -5   1   9      369.09      378.50      6.68 o 
  -4   1   9      147.16      158.70      4.07 o 
  -3   1   9      124.05      103.75      3.66 o 
  -2   1   9      309.05      326.02      5.03 o 
  -1   1   9     9030.11     8639.79     59.11 o 
   0   1   9      124.94      143.88      5.99 o 
   1   1   9    11875.68    11108.67     84.89 o 
   2   1   9      165.65      156.56      5.50 o 
   3   1   9     1801.77     1951.49     18.62 o 
   4   1   9     4003.22     4227.25     34.43 o 
   5   1   9      155.08      196.74      6.37 o 
   6   1   9       12.90       16.22      3.21 o 
   7   1   9       34.07       27.97      5.39 o 
   8   1   9      163.08      166.84     13.31 o 
   9   1   9       38.31       52.78     10.85 o 
  10   1   9        9.03      -10.22      6.81 o 
  11   1   9       22.34       28.36      9.40 o 
 -11   2   9       87.45       87.23     13.47 o 
 -10   2   9        5.88       10.15      8.33 o 
  -9   2   9       61.61       62.26      8.34 o 
  -8   2   9      221.51      213.11     11.38 o 
  -7   2   9      919.35      911.35     19.73 o 
  -6   2   9        0.87        2.54      5.95 o 
  -5   2   9      901.63      928.91     17.84 o 
  -4   2   9     1801.32     1939.58     21.29 o 
  -3   2   9        0.85        0.54      2.19 o 
  -2   2   9      213.87      217.59      5.98 o 
  -1   2   9     1098.41     1087.95     13.19 o 
   0   2   9      325.59      339.23      7.82 o 
   1   2   9     3105.01     3277.60     33.87 o 
   2   2   9      763.13      789.78     12.09 o 
   3   2   9      447.23      452.98      8.90 o 
   4   2   9      856.00      885.36     12.90 o 
   5   2   9      176.16      172.29      9.02 o 
   6   2   9      143.22      140.54      8.45 o 
   7   2   9      519.51      503.60     14.89 o 
   8   2   9      568.15      498.42     15.91 o 
   9   2   9       55.64       62.16      9.67 o 
  10   2   9       30.82       23.02     10.26 o 
 -10   3   9        7.48        8.12      6.31 o 
  -9   3   9        1.94        1.08      5.53 o 
  -8   3   9       13.80       14.67      6.34 o 
  -7   3   9        4.34       -3.63      4.39 o 
  -6   3   9      700.71      669.43     15.70 o 
  -5   3   9       19.20       22.84      4.65 o 
  -4   3   9      283.40      292.65     11.25 o 
  -3   3   9      308.92      287.13      8.38 o 
  -2   3   9      423.32      454.74     10.22 o 
  -1   3   9     1014.59      975.96     26.02 o 
   0   3   9      279.17      297.25      8.92 o 
   1   3   9      521.35      506.65     17.73 o 
   2   3   9        3.68        4.77      3.04 o 
   3   3   9      399.80      402.07      9.87 o 
   4   3   9       29.63       21.72      4.79 o 
   5   3   9        1.27       -0.95      5.90 o 
   6   3   9      131.02      149.96     13.61 o 
   7   3   9      124.61      118.43     16.62 o 
   8   3   9        5.09        0.98      9.65 o 
   9   3   9        5.47        5.93      8.73 o 
  -9   4   9       98.43      128.76     10.90 o 
  -8   4   9       55.80       48.74      7.74 o 
  -7   4   9      226.52      235.62     12.18 o 
  -6   4   9       46.26       35.96      7.32 o 
  -5   4   9       91.80       83.64      8.62 o 
  -4   4   9       46.85       54.64      7.28 o 
  -3   4   9       12.36        8.36      7.07 o 
  -2   4   9       70.48       71.27     11.65 o 
  -1   4   9        6.61        6.88      4.91 o 
   0   4   9      167.00      177.48      7.73 o 
   1   4   9       49.70       60.17      5.77 o 
   2   4   9       10.50       13.49      4.30 o 
   3   4   9      203.64      210.50     15.34 o 
   4   4   9      152.65      139.07     14.16 o 
   5   4   9        6.80        4.65      7.66 o 
   6   4   9       42.80       27.12      9.85 o 
   7   4   9      267.98      248.06     43.18 o 
   8   4   9       24.71       39.15     11.51 o 
  -6   5   9       41.85       24.70     10.40 o 
  -5   5   9       34.46       30.83     16.77 o 
  -4   5   9       53.94       72.17     15.22 o 
  -3   5   9      112.58       99.36     14.58 o 
  -2   5   9      381.99      379.48     20.86 o 
  -1   5   9        0.79       -8.32      6.24 o 
   0   5   9      287.21      277.49     11.72 o 
   1   5   9       42.81       37.87      5.91 o 
   2   5   9        3.45        5.05     13.85 o 
   3   5   9      117.42      129.27     14.83 o 
   4   5   9        0.12        3.53      9.01 o 
   5   5   9        5.55        2.87      9.63 o 
   6   5   9        9.01       28.25     11.58 o 
  -1   6   9       89.67      103.38     11.11 o 
 -10   0  10       32.08       41.68     12.91 o 
  -8   0  10     1589.70     1591.19     45.12 o 
  -6   0  10        0.04        0.63      2.49 o 
  -4   0  10     6682.34     6702.43     61.57 o 
  -2   0  10        8.11        5.74      2.28 o 
   0   0  10    13312.00    12540.30    113.54 o 
   2   0  10       19.66       22.92      3.28 o 
   4   0  10        4.92       -1.96      4.89 o 
   6   0  10      120.98      122.47     13.89 o 
   8   0  10      122.59      134.28     15.76 o 
  10   0  10      270.49      290.75     24.35 o 
 -11   1  10       55.87       58.59     14.88 o 
 -10   1  10       18.25       18.38      8.87 o 
  -9   1  10      115.82      147.68     12.81 o 
  -8   1  10       29.00       40.46      6.21 o 
  -7   1  10      195.34      238.96     12.51 o 
  -6   1  10       46.61       43.99      4.50 o 
  -5   1  10      236.43      242.02      5.39 o 
  -4   1  10     3145.69     3073.42     23.65 o 
  -3   1  10     3388.88     3384.47     24.77 o 
  -2   1  10     2530.47     2428.11     18.76 o 
  -1   1  10    18090.39    17127.00    110.22 o 
   0   1  10    19719.13    18511.34    136.42 o 
   1   1  10     4015.20     3922.23     35.26 o 
   2   1  10      728.97      758.14     10.79 o 
   3   1  10     1109.91     1161.30     13.84 o 
   4   1  10     1195.10     1251.72     15.12 o 
   5   1  10      508.26      539.49     12.60 o 
   6   1  10      420.32      457.36     10.14 o 
   7   1  10        0.74       -5.31      3.65 o 
   8   1  10        3.30        5.14      5.23 o 
   9   1  10       42.44       44.78      7.37 o 
  10   1  10       34.04       29.96     10.34 o 
  11   1  10       15.56        7.24      8.56 o 
 -11   2  10        1.24       11.03     11.29 o 
 -10   2  10      345.77      348.98     16.04 o 
  -9   2  10       19.12       10.08      5.99 o 
  -8   2  10       41.12       44.92      7.67 o 
  -7   2  10        0.48        6.80      4.74 o 
  -6   2  10       52.53       62.45      5.88 o 
  -5   2  10      299.15      309.73     13.86 o 
  -4   2  10       82.83       85.85      5.49 o 
  -3   2  10        0.92       -1.74      2.31 o 
  -2   2  10     1574.11     1598.24     18.80 o 
  -1   2  10      485.92      471.32      9.99 o 
   0   2  10      303.80      317.27      7.67 o 
   1   2  10     1350.37     1467.14     20.17 o 
   2   2  10      447.99      473.34      9.46 o 
   3   2  10     5161.37     5113.39     36.09 o 
   4   2  10     4307.95     4184.90     35.70 o 
   5   2  10      462.51      469.97     11.15 o 
   6   2  10      665.31      624.91     22.73 o 
   7   2  10      139.83      133.37      9.16 o 
   8   2  10      579.71      546.74     16.76 o 
   9   2  10       13.23        6.48      6.33 o 
  10   2  10        0.93        1.23      8.48 o 
 -10   3  10        1.80       13.56      6.51 o 
  -9   3  10        8.94       -0.42      7.02 o 
  -8   3  10       43.83       48.56      8.09 o 
  -7   3  10       98.50       93.63      7.92 o 
  -6   3  10      215.51      218.70     14.04 o 
  -5   3  10      158.13      164.51      8.74 o 
  -4   3  10      633.36      634.20     24.48 o 
  -3   3  10      298.41      295.03      8.58 o 
  -2   3  10        1.25       -1.43      2.43 o 
  -1   3  10       25.13       25.69      4.44 o 
   0   3  10       62.97       73.86      4.66 o 
   1   3  10      290.93      286.11     13.53 o 
   2   3  10       35.79       29.38      6.38 o 
   3   3  10      858.85      832.77     14.34 o 
   4   3  10       23.39       24.91      3.82 o 
   5   3  10      393.73      410.89     27.25 o 
   6   3  10      252.09      241.77     16.35 o 
   7   3  10       14.45        3.64     12.20 o 
   8   3  10      144.52      191.38     25.58 o 
   9   3  10        0.68        6.09      9.09 o 
  -8   4  10       62.97       69.59      8.55 o 
  -7   4  10      745.75      712.66     28.27 o 
  -6   4  10        5.90        2.61      5.59 o 
  -5   4  10      117.45      139.39     14.07 o 
  -4   4  10      541.93      511.23     22.13 o 
  -3   4  10        0.90        1.44      7.27 o 
  -2   4  10      230.08      241.79     13.82 o 
  -1   4  10       75.87       78.57      8.20 o 
   0   4  10       29.91       36.46      6.03 o 
   1   4  10      253.96      260.96      9.62 o 
   2   4  10      401.50      441.83     16.04 o 
   3   4  10       43.48       49.62     12.03 o 
   4   4  10      222.59      239.27     34.47 o 
   5   4  10      242.24      262.10     18.19 o 
   6   4  10        0.32       -1.73     10.38 o 
   7   4  10      190.85      178.60     17.37 o 
   8   4  10       35.24       40.19     14.83 o 
  -6   5  10        6.52       16.87     10.65 o 
  -5   5  10       55.66       46.36     11.95 o 
  -4   5  10        3.39       -1.04     15.74 o 
  -3   5  10        1.94       -1.29      8.02 o 
  -2   5  10      451.87      535.57     28.33 o 
  -1   5  10      158.82      152.34      9.79 o 
   0   5  10      345.02      357.15     12.68 o 
   1   5  10        0.91       -1.07      4.00 o 
   2   5  10        7.15        6.86      8.49 o 
   3   5  10        8.53       -0.83      8.27 o 
   4   5  10       16.91       -4.27     18.85 o 
   5   5  10        6.43        7.83     10.09 o 
   6   5  10        7.38        1.63     12.77 o 
 -11   0  11      129.62      138.41     20.47 o 
  -9   0  11       85.53       92.65     15.51 o 
  -7   0  11      404.38      370.28     16.57 o 
  -5   0  11      299.87      313.57      7.38 o 
  -3   0  11     3889.40     4042.69     35.95 o 
  -1   0  11    14519.19    13703.78    100.85 o 
   1   0  11      201.27      162.32      8.64 o 
   3   0  11     1281.06     1132.19     18.79 o 
   5   0  11     3660.24     3499.67     54.57 o 
   7   0  11      139.19      163.96     10.35 o 
   9   0  11      153.72      117.98     16.69 o 
  11   0  11       56.55       73.40     17.13 o 
 -11   1  11       20.01       11.27      8.56 o 
 -10   1  11       32.36       33.58      9.51 o 
  -9   1  11      312.00      329.45     13.77 o 
  -8   1  11     1218.39     1153.95     20.03 o 
  -7   1  11     1358.13     1345.93     19.68 o 
  -6   1  11      153.79      169.52      7.09 o 
  -5   1  11     3561.30     3536.64     27.27 o 
  -4   1  11      931.60     1061.82     11.54 o 
  -3   1  11       20.88       23.52      2.10 o 
  -2   1  11        5.95        7.86      1.59 o 
  -1   1  11       16.19       20.35      3.41 o 
   0   1  11     5263.92     5015.16     43.25 o 
   1   1  11     1593.68     1584.55     18.51 o 
   2   1  11      313.65      292.68     10.08 o 
   3   1  11        6.38        9.08      2.23 o 
   4   1  11       12.21       18.28      5.20 o 
   5   1  11      301.60      305.83      7.87 o 
   6   1  11        8.05       10.30      3.05 o 
   7   1  11       39.75       39.28      6.58 o 
   8   1  11        6.36       11.25      6.91 o 
   9   1  11      807.83      804.09     20.61 o 
  10   1  11        1.17       -6.13      7.47 o 
  11   1  11      109.14      133.19     14.48 o 
 -11   2  11       78.76       91.88     13.46 o 
 -10   2  11       66.67       76.74     11.85 o 
  -9   2  11       16.41       18.30      6.52 o 
  -8   2  11      231.22      248.28     10.64 o 
  -7   2  11      283.86      267.76     10.11 o 
  -6   2  11       33.60       38.11      4.97 o 
  -5   2  11        7.56       12.78      3.74 o 
  -4   2  11       76.88       90.64      4.16 o 
  -3   2  11      207.50      191.68      5.66 o 
  -2   2  11      503.35      569.80      9.64 o 
  -1   2  11      926.23      800.07     12.67 o 
   0   2  11        3.56        1.94      3.08 o 
   1   2  11     7995.38     8182.94     69.61 o 
   2   2  11      768.83      780.68     12.51 o 
   3   2  11      105.22      135.62      4.76 o 
   4   2  11      981.39      959.23     16.09 o 
   5   2  11      103.23      100.54      5.39 o 
   6   2  11      247.70      252.40     10.71 o 
   7   2  11       15.78       27.59      6.16 o 
   8   2  11       38.36       32.78      7.03 o 
   9   2  11       24.08       14.01      8.65 o 
  10   2  11        3.20        5.42      9.04 o 
 -10   3  11      289.57      297.54     13.79 o 
  -9   3  11       51.42       43.99      7.31 o 
  -8   3  11       39.78       35.68      6.54 o 
  -7   3  11        0.04       -6.32      4.21 o 
  -6   3  11       59.04       70.17     11.53 o 
  -5   3  11        8.64        8.85      4.09 o 
  -4   3  11      792.19      800.51     17.55 o 
  -3   3  11      935.27      931.10     14.99 o 
  -2   3  11      130.17      140.52      6.99 o 
  -1   3  11      632.88      631.33     10.91 o 
   0   3  11       56.07       52.42      4.88 o 
   1   3  11       81.41       85.72      6.40 o 
   2   3  11       18.94       26.86      4.41 o 
   3   3  11      329.89      352.35      9.65 o 
   4   3  11      766.44      741.78     13.57 o 
   5   3  11      155.78      157.52     13.48 o 
   6   3  11      626.13      628.24     37.58 o 
   7   3  11        0.04       -8.15     15.34 o 
   8   3  11        8.46       11.89     13.38 o 
   9   3  11       34.89       21.24     10.64 o 
  -8   4  11       33.41       43.14      7.64 o 
  -7   4  11        2.19       16.25      6.79 o 
  -6   4  11       71.59       65.58     12.16 o 
  -5   4  11      130.84      145.94     20.84 o 
  -4   4  11       60.40       93.10     12.53 o 
  -3   4  11       45.74       48.88      9.75 o 
  -2   4  11      350.42      352.01     13.64 o 
  -1   4  11      146.79      144.60      7.45 o 
   0   4  11      426.44      397.44     13.55 o 
   1   4  11       61.05       63.80      6.03 o 
   2   4  11     1814.77     1844.65     25.99 o 
   3   4  11       89.48      102.58     12.26 o 
   4   4  11       27.77       41.74     10.37 o 
   5   4  11       28.46       54.03     15.39 o 
   6   4  11        0.06       -9.21      8.21 o 
   7   4  11        0.12        6.27      9.39 o 
   8   4  11       26.28       32.84     11.75 o 
  -6   5  11       70.76       77.27     14.08 o 
  -5   5  11       29.12       47.83     12.22 o 
  -4   5  11        4.70       -4.74     10.48 o 
  -3   5  11       98.61      117.17     14.53 o 
  -2   5  11        0.01       12.91      8.73 o 
  -1   5  11       22.26       28.06      7.09 o 
   0   5  11        2.33        9.41      4.79 o 
   1   5  11       33.88       33.46      5.54 o 
   2   5  11        0.27        3.93      8.76 o 
   3   5  11        0.36        1.03      9.04 o 
   4   5  11       71.68       68.08     13.33 o 
   5   5  11        2.34        7.08      9.47 o 
   6   5  11       13.58       23.82     11.84 o 
 -10   0  12        5.57       -6.48      9.77 o 
  -8   0  12        1.39        5.60      7.36 o 
  -6   0  12       30.28       31.09      3.51 o 
  -4   0  12      914.25      900.46     13.89 o 
  -2   0  12     3832.38     3622.18     32.37 o 
   0   0  12     2442.39     2345.21     39.28 o 
   2   0  12      288.79      277.60     11.93 o 
   4   0  12        2.27        1.50      6.82 o 
   6   0  12      420.18      442.99     14.39 o 
   8   0  12     1023.66     1053.58     25.44 o 
  10   0  12       29.53       28.87     12.62 o 
 -11   1  12       60.11       58.46     11.33 o 
 -10   1  12      299.86      334.96     18.47 o 
  -9   1  12      110.80      100.43      9.61 o 
  -8   1  12      612.91      602.65     14.84 o 
  -7   1  12       26.40       24.74      4.64 o 
  -6   1  12      770.41      753.49     21.09 o 
  -5   1  12     1770.01     1909.15     17.78 o 
  -4   1  12       66.78       71.79      3.25 o 
  -3   1  12     1349.85     1393.07     12.57 o 
  -2   1  12      976.70      997.97      9.85 o 
  -1   1  12     1424.86     1432.13     29.67 o 
   0   1  12      775.70      729.21     11.62 o 
   1   1  12       19.80       22.78      3.62 o 
   2   1  12       37.57       35.57      3.19 o 
   3   1  12        5.15        2.07      3.00 o 
   4   1  12        1.71        2.11      3.13 o 
   5   1  12      180.24      182.92      8.01 o 
   6   1  12      839.29      803.44     16.41 o 
   7   1  12       88.18       94.00     12.90 o 
   8   1  12      185.71      213.58     21.95 o 
   9   1  12        8.96       14.83      6.28 o 
  10   1  12       11.30        2.31     14.61 o 
  11   1  12       56.86       40.83     17.40 o 
 -11   2  12        6.46        2.13      9.15 o 
 -10   2  12       42.08       41.78     10.45 o 
  -9   2  12        2.30        2.57      4.74 o 
  -8   2  12        0.94        2.35      4.67 o 
  -7   2  12      208.36      214.11     10.29 o 
  -6   2  12      166.29      186.68      8.28 o 
  -5   2  12      806.74      872.03     15.45 o 
  -4   2  12       90.79       78.84      4.04 o 
  -3   2  12       71.68       82.01      4.90 o 
  -2   2  12     3591.91     3740.32     51.62 o 
  -1   2  12     1276.67     1272.31     25.92 o 
   0   2  12        6.58        1.89      2.53 o 
   1   2  12     1834.36     1705.08     22.47 o 
   2   2  12     4516.91     4400.88     37.78 o 
   3   2  12       25.55       28.67      2.83 o 
   4   2  12      725.69      688.89     11.55 o 
   5   2  12      169.72      153.65      6.73 o 
   6   2  12     1108.96     1118.56     25.43 o 
   7   2  12      115.31      129.46      9.21 o 
   8   2  12       66.95       79.42     28.80 o 
   9   2  12       40.32       36.79     10.16 o 
  10   2  12       16.70        9.09      9.52 o 
 -10   3  12      147.85      186.31     11.91 o 
  -9   3  12      167.58      193.47     11.49 o 
  -8   3  12       39.11       38.30      6.95 o 
  -7   3  12       29.50       28.02      5.81 o 
  -6   3  12      708.65      688.96     15.95 o 
  -5   3  12        7.68        5.16      5.37 o 
  -4   3  12       47.24       54.33      6.11 o 
  -3   3  12       22.38       33.94      4.01 o 
  -2   3  12      511.73      537.44     10.90 o 
  -1   3  12        8.42        9.26      3.23 o 
   0   3  12       21.36       29.98      4.00 o 
   1   3  12      224.67      194.79      8.92 o 
   2   3  12      215.05      220.97     17.80 o 
   3   3  12      360.63      359.71      9.86 o 
   4   3  12      201.03      197.84     10.73 o 
   5   3  12       43.96       26.45      8.18 o 
   6   3  12      366.72      354.41     19.25 o 
   7   3  12        6.61       13.21      8.77 o 
   8   3  12       25.86       17.43      8.78 o 
   9   3  12      180.53      180.28     17.77 o 
  -8   4  12        2.14       10.18      6.24 o 
  -7   4  12        9.64        0.59      5.98 o 
  -6   4  12        6.44        3.88      8.13 o 
  -5   4  12      363.57      380.45     20.89 o 
  -4   4  12        1.36       -1.14      6.68 o 
  -3   4  12        4.36        0.51      6.75 o 
  -2   4  12       59.61       61.89     18.27 o 
  -1   4  12      128.27      130.09      8.28 o 
   0   4  12      281.03      290.34     12.57 o 
   1   4  12      386.77      415.46     11.80 o 
   2   4  12        0.47        9.25      4.34 o 
   3   4  12       22.69       14.98      5.40 o 
   4   4  12       13.36        7.51      8.29 o 
   5   4  12        1.27       -3.49     13.26 o 
   6   4  12        3.43       -3.85      8.44 o 
   7   4  12        6.28        1.51      8.91 o 
   8   4  12       40.14       36.73     12.17 o 
  -6   5  12       17.01       21.73     10.92 o 
  -5   5  12      180.40      226.21     19.42 o 
  -4   5  12       14.01        8.55      8.70 o 
  -3   5  12      200.60      214.04     23.37 o 
  -2   5  12       18.29       29.63      6.90 o 
  -1   5  12        7.53        0.33      5.74 o 
   0   5  12       95.24       71.00      7.50 o 
   1   5  12        3.24        2.93      4.25 o 
   2   5  12       33.94       35.79     10.79 o 
   3   5  12       53.03       64.53     12.66 o 
   4   5  12      128.72      165.94     17.32 o 
   5   5  12        2.31        4.11      9.96 o 
 -11   0  13       14.12       16.55     12.47 o 
  -9   0  13      155.30      149.85     17.53 o 
  -7   0  13      723.15      688.68     21.92 o 
  -5   0  13       61.14       49.13      4.66 o 
  -3   0  13      313.45      259.92      7.36 o 
  -1   0  13      132.94       94.59      8.30 o 
   3   0  13     1076.46     1050.59     18.76 o 
   5   0  13     1710.73     1757.45     28.98 o 
   7   0  13      143.00      161.83     12.27 o 
   9   0  13       79.64       77.82     14.83 o 
  11   0  13      207.35      167.62     22.14 o 
 -11   1  13        3.28        2.40      8.71 o 
 -10   1  13        4.24       11.77      7.59 o 
  -9   1  13      718.69      696.38     19.04 o 
  -8   1  13      447.96      432.88     11.95 o 
  -7   1  13       73.45       55.70      5.48 o 
  -6   1  13      638.98      655.52     10.49 o 
  -5   1  13        0.01        1.22      2.13 o 
  -4   1  13      134.33      143.58      5.24 o 
  -3   1  13     1566.10     1609.06     19.55 o 
  -2   1  13      591.93      596.44     11.39 o 
  -1   1  13      803.14      860.98     17.54 o 
   0   1  13     3819.94     3772.47     35.29 o 
   1   1  13     1138.26     1108.78     15.33 o 
   2   1  13      188.79      200.22     10.55 o 
   3   1  13      886.28      886.55     12.09 o 
   4   1  13      182.11      193.19      6.27 o 
   5   1  13       32.14       24.10      3.54 o 
   6   1  13       83.79       77.06      5.25 o 
   7   1  13      418.97      409.89     17.54 o 
   8   1  13        4.43       -1.00      5.28 o 
   9   1  13       15.66       15.23      6.39 o 
  10   1  13       79.48       64.37     11.25 o 
 -11   2  13        0.10       10.14      9.55 o 
 -10   2  13       13.12       12.26      7.33 o 
  -9   2  13       22.92        9.13      5.47 o 
  -8   2  13       25.65       15.25      6.55 o 
  -7   2  13      123.94      104.99      7.47 o 
  -6   2  13      310.72      293.42     12.06 o 
  -5   2  13     2063.68     2049.80     25.24 o 
  -4   2  13      832.08      891.62     12.70 o 
  -3   2  13      186.23      134.87      4.47 o 
  -2   2  13      285.04      297.94      8.88 o 
  -1   2  13       47.21       38.99      3.95 o 
   0   2  13      329.35      275.02      9.74 o 
   1   2  13      787.22      755.87     14.33 o 
   2   2  13      275.49      335.22     13.71 o 
   3   2  13     1441.56     1460.56     15.13 o 
   4   2  13      413.39      386.12      8.95 o 
   5   2  13       21.19       15.91      5.29 o 
   6   2  13      627.64      583.82     23.44 o 
   7   2  13      768.04      712.41     24.18 o 
   8   2  13       32.60       14.91      8.48 o 
   9   2  13        0.03        8.86      8.23 o 
  10   2  13        6.84        6.77      9.41 o 
 -10   3  13       26.16       39.91      8.61 o 
  -9   3  13        5.84        8.74      5.78 o 
  -8   3  13       18.15       14.62      5.88 o 
  -7   3  13       22.31        4.69      6.96 o 
  -6   3  13      587.10      576.99     14.66 o 
  -5   3  13      145.88      165.94      8.47 o 
  -4   3  13        0.14        3.26      4.86 o 
  -3   3  13      112.06      115.57      5.98 o 
  -2   3  13      135.65      140.85      5.56 o 
  -1   3  13      172.48      166.54      7.48 o 
   0   3  13       21.47       27.78      3.99 o 
   1   3  13      145.42      158.48      8.18 o 
   2   3  13        4.46        1.34      2.94 o 
   3   3  13     2481.22     2425.32     27.82 o 
   4   3  13        7.17       16.50      3.73 o 
   5   3  13        7.48        2.01      6.01 o 
   6   3  13      123.19      109.83     31.15 o 
   7   3  13        2.50       -0.50      7.56 o 
   8   3  13        7.97       -0.81      7.42 o 
   9   3  13       36.39       40.22     19.17 o 
  -8   4  13       19.80       20.33      6.79 o 
  -7   4  13      150.33      131.80     27.62 o 
  -6   4  13        1.38        3.86      8.37 o 
  -5   4  13       23.96       28.39      9.46 o 
  -4   4  13        0.09        0.79      6.91 o 
  -3   4  13      135.80      157.05     14.25 o 
  -2   4  13       98.81       84.17      7.83 o 
  -1   4  13      194.68      184.76     10.04 o 
   0   4  13        1.53        5.06      4.14 o 
   1   4  13      202.69      176.12     13.66 o 
   2   4  13        1.38        9.05      4.30 o 
   3   4  13       36.69       31.86      6.50 o 
   4   4  13       54.22       51.12     20.23 o 
   5   4  13       57.87       54.47     12.15 o 
   6   4  13       21.26        9.00      9.08 o 
   7   4  13        2.39        4.91      9.19 o 
   8   4  13       10.00        5.55     16.30 o 
  -6   5  13        1.02        6.34      9.12 o 
  -5   5  13        4.47       -0.22      8.65 o 
  -4   5  13       45.97       50.07     11.75 o 
  -3   5  13        0.43        9.97      5.71 o 
  -2   5  13       69.93       72.29      9.49 o 
  -1   5  13       94.05       80.74     10.29 o 
   0   5  13       25.76       18.30      5.91 o 
   1   5  13       26.92       19.26      5.15 o 
   2   5  13       20.34        7.71      8.94 o 
   3   5  13       15.45       20.84     11.22 o 
   4   5  13       26.30       28.71     11.14 o 
   5   5  13       15.01       21.64     11.14 o 
 -10   0  14       16.85        3.78     10.61 o 
  -8   0  14     1797.01     1716.44     48.31 o 
  -6   0  14      390.67      377.38     10.93 o 
  -4   0  14     3838.74     4054.91     55.95 o 
  -2   0  14      148.15      153.27      5.99 o 
   0   0  14       35.11       18.31      4.81 o 
   2   0  14      304.32      295.73      9.03 o 
   4   0  14       15.45       11.80      4.12 o 
   6   0  14        3.91       14.94      4.74 o 
   8   0  14      227.19      239.45     16.72 o 
  10   0  14        0.04       13.35     11.69 o 
 -11   1  14        5.31       -2.01      8.71 o 
 -10   1  14       11.90       19.63      8.42 o 
  -9   1  14       45.77       55.60     17.73 o 
  -8   1  14      313.37      265.45      9.37 o 
  -7   1  14       48.20       45.48      4.80 o 
  -6   1  14      109.31      102.46      7.29 o 
  -5   1  14      409.49      433.93      7.35 o 
  -4   1  14      499.58      569.71      8.16 o 
  -3   1  14       73.07       72.63      4.98 o 
  -2   1  14       84.69       86.37      3.64 o 
  -1   1  14       36.64       40.67      3.63 o 
   0   1  14     2188.04     2186.74     24.07 o 
   1   1  14     3486.48     3292.60     32.35 o 
   2   1  14     3262.67     3327.56     33.79 o 
   3   1  14      192.75      198.43      5.91 o 
   4   1  14      515.03      487.71      9.51 o 
   5   1  14      362.54      402.41      9.26 o 
   6   1  14       83.81       84.67      5.47 o 
   7   1  14        8.93        3.70      4.30 o 
   8   1  14        3.25        3.34      5.32 o 
   9   1  14      262.31      262.16     13.17 o 
  10   1  14       57.77       44.39     10.07 o 
 -11   2  14        4.74        5.54     10.60 o 
 -10   2  14        4.87        3.29      7.08 o 
  -9   2  14        4.56        2.29      5.12 o 
  -8   2  14       48.96       63.89      7.07 o 
  -7   2  14       81.50       94.60      7.30 o 
  -6   2  14       88.70       81.40      6.47 o 
  -5   2  14       58.12       73.81      8.19 o 
  -4   2  14      413.98      413.83      9.24 o 
  -3   2  14      425.20      482.04      8.76 o 
  -2   2  14       61.84       73.39      5.90 o 
  -1   2  14        5.46        9.56      3.54 o 
   0   2  14     2978.04     3121.94     34.35 o 
   1   2  14      140.58      138.62      6.81 o 
   2   2  14      244.26      274.35      7.87 o 
   3   2  14        5.42        5.75      4.06 o 
   4   2  14       67.65       71.20      5.90 o 
   5   2  14       13.83       14.02      4.23 o 
   6   2  14       41.15       29.57      7.97 o 
   7   2  14       87.52       74.99     20.06 o 
   8   2  14       97.32      102.04     12.92 o 
   9   2  14        4.40        4.01      7.74 o 
  10   2  14       97.52       55.20     24.75 o 
 -10   3  14       83.39       86.06      9.44 o 
  -9   3  14       44.15       42.43      7.22 o 
  -8   3  14       34.98       34.40      6.72 o 
  -7   3  14        0.11        2.05      4.78 o 
  -6   3  14       30.01       32.43      5.67 o 
  -5   3  14      102.69      113.44      7.44 o 
  -4   3  14       73.48       72.62      6.63 o 
  -3   3  14        0.29        2.83      2.44 o 
  -2   3  14       27.93       18.34      5.21 o 
  -1   3  14       19.96       15.52      3.72 o 
   0   3  14      274.58      277.97      9.01 o 
   1   3  14        4.44        3.83      3.21 o 
   2   3  14        2.15        7.13      3.26 o 
   3   3  14      948.00      926.73     22.00 o 
   4   3  14       67.73       73.40      5.72 o 
   5   3  14       17.05       15.94      7.69 o 
   6   3  14      148.96      170.93     15.30 o 
   7   3  14      182.73      193.36     16.62 o 
   8   3  14        1.14       -2.54      7.84 o 
   9   3  14        4.08       13.98      9.89 o 
  -8   4  14       46.26       40.44      9.69 o 
  -7   4  14      281.82      306.06     20.87 o 
  -6   4  14        3.20      -10.80      7.86 o 
  -5   4  14      154.07      167.29     15.87 o 
  -4   4  14      217.31      198.92     15.79 o 
  -3   4  14       15.99       11.14      5.05 o 
  -2   4  14       32.27       24.14      6.30 o 
  -1   4  14      395.52      413.63     13.20 o 
   0   4  14        2.15        0.61      3.86 o 
   1   4  14       78.00       85.18      8.07 o 
   2   4  14      110.78      111.49      7.87 o 
   3   4  14        0.63       -1.45      5.04 o 
   4   4  14       25.52       10.27      8.42 o 
   5   4  14       66.71       48.22     11.47 o 
   6   4  14        1.78        3.80      9.26 o 
   7   4  14        1.99       14.52     10.58 o 
  -6   5  14        0.02        1.11      9.29 o 
  -5   5  14        1.91      -12.50      8.33 o 
  -4   5  14        0.06       -2.80      8.54 o 
  -3   5  14       50.85       72.16     10.24 o 
  -2   5  14       43.94       30.40      7.63 o 
  -1   5  14       83.47       73.82      9.31 o 
   0   5  14      202.84      199.36     10.75 o 
   1   5  14       92.42       85.19      8.31 o 
   2   5  14        3.88       17.34      9.51 o 
   3   5  14      239.31      228.01     26.27 o 
   4   5  14        2.79       -1.35      8.84 o 
   5   5  14       58.27       81.96     22.41 o 
 -11   0  15      139.40      132.02     20.33 o 
  -9   0  15       62.53       36.14     11.49 o 
  -7   0  15      861.05      876.46     31.18 o 
  -5   0  15      131.21      140.92      6.38 o 
  -3   0  15     1020.97     1010.85     14.60 o 
  -1   0  15       91.23      105.63      8.91 o 
   1   0  15       29.60       25.97      5.35 o 
   3   0  15        1.20        5.98      3.35 o 
   5   0  15     4662.94     4727.99     57.37 o 
   7   0  15       25.63       28.24      6.32 o 
   9   0  15        8.20        5.06     10.11 o 
 -11   1  15       10.41       -4.47      8.28 o 
 -10   1  15      199.64      177.48     14.84 o 
  -9   1  15        0.11        1.46      6.83 o 
  -8   1  15       65.99       65.86      5.92 o 
  -7   1  15      253.96      259.02      8.26 o 
  -6   1  15       95.40       95.28      9.70 o 
  -5   1  15        1.15        2.01      2.71 o 
  -4   1  15      359.00      358.34      6.20 o 
  -3   1  15      516.07      488.58      8.52 o 
  -2   1  15      343.80      348.21      6.79 o 
  -1   1  15      627.94      596.68     11.04 o 
   0   1  15      203.73      203.57     11.41 o 
   1   1  15       17.38       32.66      6.39 o 
   2   1  15      455.49      528.29      9.26 o 
   3   1  15     3203.83     3193.81     28.15 o 
   4   1  15       89.91       88.51      7.33 o 
   5   1  15       32.21       36.66      4.06 o 
   6   1  15       20.99       34.11      4.22 o 
   7   1  15       14.94       19.33      5.58 o 
   8   1  15        2.07        1.65      5.14 o 
   9   1  15      317.37      357.50     14.80 o 
  10   1  15        0.01       -6.20      7.31 o 
 -11   2  15      113.64       95.30     14.21 o 
 -10   2  15       12.82       -0.33      6.73 o 
  -9   2  15        4.51        8.82      5.48 o 
  -8   2  15      324.33      329.08     11.88 o 
  -7   2  15      315.77      321.39     12.37 o 
  -6   2  15      148.71      142.29     14.68 o 
  -5   2  15      379.09      357.70      8.50 o 
  -4   2  15       16.30       15.75      2.70 o 
  -3   2  15      190.45      213.69      6.18 o 
  -2   2  15      428.73      445.67      8.02 o 
  -1   2  15      187.84      190.24      8.12 o 
   0   2  15      307.67      302.31     10.79 o 
   1   2  15      359.25      367.15     11.54 o 
   2   2  15      151.44      144.21      8.53 o 
   3   2  15       14.30       14.58      3.34 o 
   4   2  15        0.01        3.47      3.80 o 
   5   2  15      299.86      310.53     10.68 o 
   6   2  15      213.35      195.43     13.97 o 
   7   2  15       14.32        7.09      8.69 o 
   8   2  15       96.56       91.64     33.63 o 
   9   2  15      157.29      167.52     15.86 o 
  10   2  15       13.58       -4.87     20.08 o 
 -10   3  15       45.98       40.36      7.89 o 
  -9   3  15        0.18       -0.24      5.41 o 
  -8   3  15       32.47       27.17      7.19 o 
  -7   3  15       96.85      102.63     13.04 o 
  -6   3  15       91.65       96.61      7.76 o 
  -5   3  15       55.71       67.54      6.51 o 
  -4   3  15      547.69      582.36     14.85 o 
  -3   3  15      327.06      359.14     10.60 o 
  -2   3  15      158.18      147.00      7.54 o 
  -1   3  15      227.27      221.75     12.69 o 
   0   3  15       39.00       42.94      8.77 o 
   1   3  15      340.43      305.48     12.80 o 
   2   3  15      679.84      670.08     17.67 o 
   3   3  15       96.45      113.60     11.01 o 
   4   3  15       14.82       11.53      4.34 o 
   5   3  15      348.20      296.87     17.67 o 
   6   3  15       11.64       18.52      8.56 o 
   7   3  15      198.20      211.37     17.31 o 
   8   3  15        0.15       -1.23      8.24 o 
   9   3  15       51.01       37.91     12.30 o 
  -8   4  15        4.60       -3.31      7.80 o 
  -7   4  15       17.14        3.70      8.79 o 
  -6   4  15       93.76       84.73     13.30 o 
  -5   4  15       19.45        4.08      7.54 o 
  -4   4  15       80.34       80.37     11.99 o 
  -3   4  15       30.73       42.49      7.32 o 
  -2   4  15      347.26      342.79     14.48 o 
  -1   4  15     1167.27     1152.48     20.84 o 
   0   4  15       77.14       85.01      7.20 o 
   1   4  15       81.30       84.92      8.21 o 
   2   4  15      321.24      305.35     11.18 o 
   3   4  15       86.43       75.22      8.62 o 
   4   4  15       37.31       42.55     12.25 o 
   5   4  15      257.66      292.81     23.79 o 
   6   4  15        8.88       14.29     12.81 o 
   7   4  15       10.78       12.69     11.06 o 
  -6   5  15       55.00       52.43     16.37 o 
  -5   5  15       25.87       38.17     11.81 o 
  -4   5  15      244.38      226.29     14.59 o 
  -3   5  15       54.87       61.23     13.11 o 
  -2   5  15      530.70      541.18     19.08 o 
  -1   5  15       24.60       16.70      7.24 o 
   0   5  15        2.99        9.58      5.26 o 
   1   5  15       17.44        9.41      5.47 o 
   2   5  15        6.86       11.93      9.48 o 
   3   5  15       44.93       55.18     12.75 o 
   4   5  15       21.79       17.71     10.12 o 
   5   5  15       31.84       67.33     14.20 o 
 -10   0  16       18.39        8.05     10.41 o 
  -8   0  16      367.18      365.19     23.03 o 
  -6   0  16        8.32       11.84      6.34 o 
  -4   0  16      797.74      846.51     14.19 o 
  -2   0  16      207.33      205.54      7.68 o 
   0   0  16     3341.07     3207.52     53.47 o 
   2   0  16      161.71      162.32     14.09 o 
   4   0  16      604.01      606.87     15.57 o 
   6   0  16      239.13      235.63     11.51 o 
   8   0  16       42.03       41.35      8.27 o 
  10   0  16        4.56        0.88     11.78 o 
 -11   1  16       27.84       15.71      9.54 o 
 -10   1  16        3.32       -1.59      7.02 o 
  -9   1  16      127.77      130.41     12.57 o 
  -8   1  16       71.39       57.63      5.78 o 
  -7   1  16      210.43      224.13      7.91 o 
  -6   1  16      236.03      247.78      7.63 o 
  -5   1  16     1026.05     1050.40     12.13 o 
  -4   1  16      148.07      189.81      4.54 o 
  -3   1  16     1127.97     1132.06     12.75 o 
  -2   1  16     8812.39     8858.09     87.47 o 
  -1   1  16      493.91      520.55     10.53 o 
   0   1  16      178.87      146.65      5.82 o 
   1   1  16      146.34      170.19      6.25 o 
   2   1  16     1385.71     1571.16     19.70 o 
   3   1  16      629.41      683.37     10.96 o 
   4   1  16      489.92      505.94      9.95 o 
   5   1  16        4.09        9.47      2.98 o 
   6   1  16       16.14       15.35      3.65 o 
   7   1  16      337.89      347.38     12.69 o 
   8   1  16        3.36        6.94      7.91 o 
   9   1  16      106.07      114.51     10.09 o 
  10   1  16        1.17        1.61      7.93 o 
 -11   2  16       22.88       14.93     10.10 o 
 -10   2  16        4.61       13.67     11.70 o 
  -9   2  16      100.66       90.28      7.69 o 
  -8   2  16      482.05      498.17     11.67 o 
  -7   2  16      130.88      140.86      6.91 o 
  -6   2  16      104.22      125.09      9.40 o 
  -5   2  16       31.14       30.80      4.26 o 
  -4   2  16      733.74      731.40     10.50 o 
  -3   2  16      811.25      934.45     12.46 o 
  -2   2  16      230.53      202.95      8.00 o 
  -1   2  16      371.46      419.27     11.29 o 
   0   2  16     3451.55     3422.95     37.27 o 
   1   2  16     2631.10     2571.84     30.58 o 
   2   2  16     1715.01     1714.28     23.59 o 
   3   2  16      544.52      519.44     11.04 o 
   4   2  16     1555.63     1573.95     24.13 o 
   5   2  16      273.31      277.87     10.47 o 
   6   2  16       13.76       31.24     11.66 o 
   7   2  16       66.64       58.69     10.39 o 
   8   2  16       76.76       77.59     12.00 o 
   9   2  16       60.27       57.06     11.71 o 
  10   2  16       31.05       40.13     12.42 o 
 -10   3  16        7.71        9.52      6.58 o 
  -9   3  16        5.63        7.96      6.14 o 
  -8   3  16       69.46       78.89      8.27 o 
  -7   3  16       58.08       53.91      6.96 o 
  -6   3  16     1317.75     1292.82     22.36 o 
  -5   3  16      211.29      216.92      8.63 o 
  -4   3  16      279.54      288.25      9.97 o 
  -3   3  16      189.88      184.15      8.31 o 
  -2   3  16      112.40      113.32      6.84 o 
  -1   3  16       23.61       29.75      7.58 o 
   0   3  16       50.22       51.54      5.81 o 
   1   3  16        2.44        6.44      5.20 o 
   2   3  16      355.53      379.09     15.16 o 
   3   3  16       83.06       71.63      5.91 o 
   4   3  16      672.37      692.01     14.24 o 
   5   3  16      188.81      152.43     14.16 o 
   6   3  16      354.09      348.27     25.92 o 
   7   3  16      180.31      180.34     16.58 o 
   8   3  16       18.12       20.63     10.02 o 
   9   3  16       65.11       79.05     14.41 o 
  -8   4  16        0.08       -3.27      9.26 o 
  -7   4  16       63.20       58.78     12.11 o 
  -6   4  16      113.66      124.30     19.20 o 
  -5   4  16       93.65       85.97     12.63 o 
  -4   4  16       69.16       69.58      9.55 o 
  -3   4  16        0.78       -4.53      5.14 o 
  -2   4  16       31.82       28.73      6.75 o 
  -1   4  16      589.72      606.53     15.31 o 
   0   4  16       56.81       59.80      9.13 o 
   1   4  16      184.53      210.88     11.40 o 
   2   4  16        4.56        2.71      4.21 o 
   3   4  16        4.84        1.93      5.47 o 
   4   4  16       85.18       55.78     11.55 o 
   5   4  16      217.38      236.62     18.79 o 
   6   4  16      491.34      471.53     25.92 o 
   7   4  16        4.25        6.01     10.53 o 
  -6   5  16       21.97       35.45      8.70 o 
  -5   5  16       50.75       41.15     10.06 o 
  -4   5  16       58.20       53.84     10.13 o 
  -3   5  16       12.53       10.51      7.05 o 
  -2   5  16        0.20        9.03      6.66 o 
  -1   5  16        0.47       -4.10      5.72 o 
   0   5  16       53.49       54.53      7.27 o 
   1   5  16        0.16        0.15      5.27 o 
   2   5  16        0.17      -10.95     15.27 o 
   3   5  16        7.20        0.78      9.42 o 
   4   5  16       96.01       91.75     25.78 o 
   5   5  16        0.33        4.88     10.72 o 
 -11   0  17        0.90       10.36     12.23 o 
  -9   0  17      460.86      459.75     27.59 o 
  -7   0  17      409.12      384.43     21.11 o 
  -5   0  17       52.17       33.96      4.19 o 
  -3   0  17      195.98      269.51      7.74 o 
  -1   0  17      404.01      425.81     11.04 o 
   1   0  17     4381.74     4294.99     68.39 o 
   3   0  17      231.09      196.53      9.00 o 
   5   0  17     1364.12     1345.10     40.18 o 
   7   0  17       32.02       29.19      7.05 o 
   9   0  17      384.08      351.98     24.40 o 
 -11   1  17        1.50       -5.61      8.01 o 
 -10   1  17        0.38        0.64      7.63 o 
  -9   1  17      207.40      179.75     53.71 o 
  -8   1  17       47.46       47.25      5.26 o 
  -7   1  17       47.46       41.80      5.44 o 
  -6   1  17        0.15       -0.45      2.74 o 
  -5   1  17      975.96      978.98     11.80 o 
  -4   1  17      449.41      473.97      8.47 o 
  -3   1  17     1192.97     1179.27     15.64 o 
  -2   1  17       43.28       60.07      5.13 o 
  -1   1  17      635.55      622.51      9.38 o 
   0   1  17     1896.30     1845.88     22.50 o 
   1   1  17      472.62      475.73     17.46 o 
   2   1  17     1940.75     2018.39     27.03 o 
   3   1  17       90.81      124.28      5.25 o 
   4   1  17      284.19      282.06      7.78 o 
   5   1  17       70.47       73.17      5.13 o 
   6   1  17      452.41      453.76     10.97 o 
   7   1  17        7.76       10.49      5.15 o 
   8   1  17        0.04        5.83      5.63 o 
   9   1  17       80.81       79.22      9.55 o 
  10   1  17        5.30        7.17     13.01 o 
 -10   2  17      200.57      219.95     18.20 o 
  -9   2  17      350.84      337.99     12.52 o 
  -8   2  17        0.62        0.02      4.56 o 
  -7   2  17      388.53      380.19     11.62 o 
  -6   2  17      109.38      118.58      6.80 o 
  -5   2  17       18.91       25.97      4.49 o 
  -4   2  17       94.73      104.16      4.57 o 
  -3   2  17      808.88      799.10     11.53 o 
  -2   2  17      355.54      338.88      7.59 o 
  -1   2  17      155.42      180.19      8.00 o 
   0   2  17      209.12      227.84      8.65 o 
   1   2  17      830.74      824.08     15.74 o 
   2   2  17      112.44      122.69      9.86 o 
   3   2  17      489.09      462.72     10.59 o 
   4   2  17        0.99       11.28      4.11 o 
   5   2  17     1543.50     1542.47     24.77 o 
   6   2  17     1013.53      987.33     28.07 o 
   7   2  17        9.66        4.44      7.40 o 
   8   2  17       29.97       19.61      9.49 o 
   9   2  17       27.16       28.27     10.33 o 
  10   2  17       95.44       91.07     17.28 o 
  -9   3  17        0.11       -6.48      4.32 o 
  -8   3  17       11.17        5.51      4.62 o 
  -7   3  17       16.14       12.19      4.50 o 
  -6   3  17      599.83      649.71     13.69 o 
  -5   3  17       25.24       26.82      5.63 o 
  -4   3  17        4.80        2.25      4.74 o 
  -3   3  17      724.83      706.97     21.97 o 
  -2   3  17        1.70        1.77      3.18 o 
  -1   3  17        3.55        0.39      2.98 o 
   0   3  17      260.80      284.49     10.80 o 
   1   3  17       20.31       12.95      4.24 o 
   2   3  17        1.23        6.65      3.43 o 
   3   3  17     1296.63     1289.26     21.57 o 
   4   3  17       58.21       55.49      5.68 o 
   5   3  17      163.65      170.39     14.75 o 
   6   3  17        5.88        5.28      8.15 o 
   7   3  17       13.46        0.16      8.16 o 
   8   3  17        2.25        0.92      8.34 o 
   9   3  17       28.20       19.45     11.66 o 
  -8   4  17        8.16       14.72      8.40 o 
  -7   4  17       44.84       39.57      8.11 o 
  -6   4  17      113.44      110.82     10.17 o 
  -5   4  17       45.66       56.38      9.74 o 
  -4   4  17        4.05        5.94      6.52 o 
  -3   4  17      686.91      670.22     20.33 o 
  -2   4  17       22.62       22.97      6.11 o 
  -1   4  17      117.75      112.46      8.34 o 
   0   4  17      331.18      350.59     24.87 o 
   1   4  17       56.58       69.48      7.93 o 
   2   4  17      169.97      168.22      9.16 o 
   3   4  17        4.13        3.58      4.49 o 
   4   4  17       92.56       72.79     12.64 o 
   5   4  17        0.81       14.96      9.86 o 
   6   4  17       57.30       45.96     12.43 o 
   7   4  17        0.11       -4.17      8.81 o 
  -5   5  17       19.78       27.11      9.98 o 
  -4   5  17        2.21        3.10      7.65 o 
  -3   5  17       16.01       11.71     11.29 o 
  -2   5  17      340.80      330.48     16.30 o 
  -1   5  17        0.40       -5.33      5.98 o 
   0   5  17      115.29       96.97     13.15 o 
   1   5  17       10.66        2.21      5.45 o 
   2   5  17        0.01       -8.81      8.45 o 
   3   5  17       86.63       78.69     13.97 o 
   4   5  17        0.03       -8.72      9.74 o 
   5   5  17       16.90       17.77     11.04 o 
 -10   0  18      134.52      112.48     18.80 o 
  -8   0  18       78.14       69.42     13.30 o 
  -6   0  18       65.85       81.04      8.07 o 
  -4   0  18     5138.54     5135.67     57.19 o 
  -2   0  18      199.06      228.81      8.35 o 
   0   0  18     3251.18     3085.18     53.47 o 
   2   0  18      751.49      692.81     15.47 o 
   4   0  18     1569.02     1538.73     27.54 o 
   6   0  18        5.39        2.13     10.46 o 
   8   0  18      294.15      316.76     58.45 o 
  10   0  18        4.92       -0.10     11.19 o 
 -11   1  18        1.30       -2.78      8.01 o 
 -10   1  18      228.85      252.44     17.16 o 
  -9   1  18       91.25       77.52     14.68 o 
  -8   1  18      123.84      144.31      7.40 o 
  -7   1  18       41.96       56.00      5.96 o 
  -6   1  18       68.86       68.90      5.00 o 
  -5   1  18      684.51      696.98     15.36 o 
  -4   1  18      446.95      445.01      8.37 o 
  -3   1  18      800.65      788.28     10.88 o 
  -2   1  18     1368.12     1460.08     16.34 o 
  -1   1  18     1749.98     1882.34     18.85 o 
   0   1  18     1061.90     1050.01     16.24 o 
   1   1  18      138.69      157.47      6.63 o 
   2   1  18       76.67       94.85      4.64 o 
   3   1  18       59.94       62.90      5.95 o 
   4   1  18       66.31       82.50      5.03 o 
   5   1  18      161.24      166.23      7.16 o 
   6   1  18      152.40      161.82      7.36 o 
   7   1  18      720.31      725.58     21.03 o 
   8   1  18      310.89      344.19     16.83 o 
   9   1  18      193.05      206.82     15.97 o 
  10   1  18       91.88       67.95     17.48 o 
 -10   2  18       33.96       29.63     15.79 o 
  -9   2  18       25.96       32.31      5.97 o 
  -8   2  18        1.89       10.75      4.68 o 
  -7   2  18       17.96       21.13      4.56 o 
  -6   2  18      239.57      230.61     14.53 o 
  -5   2  18      153.27      142.94      6.80 o 
  -4   2  18      130.11      139.40      5.13 o 
  -3   2  18       52.82       59.75      4.33 o 
  -2   2  18     1200.68     1182.62     18.57 o 
  -1   2  18      276.07      338.18     12.78 o 
   0   2  18     1562.04     1464.46     22.02 o 
   1   2  18       81.59       67.95      5.62 o 
   2   2  18       88.19       96.19      6.37 o 
   3   2  18      114.65      122.11      6.32 o 
   4   2  18      238.61      231.44      9.93 o 
   5   2  18       72.01       64.20      7.93 o 
   6   2  18      244.64      250.64     15.80 o 
   7   2  18       41.53       26.95      8.85 o 
   8   2  18       10.03       -0.54     10.58 o 
   9   2  18        2.89        4.94      8.50 o 
  -9   3  18       20.23       21.61      6.17 o 
  -8   3  18        0.02       -2.06      5.17 o 
  -7   3  18       39.01       57.59      6.74 o 
  -6   3  18      318.17      387.69     11.69 o 
  -5   3  18        8.89       19.52      6.23 o 
  -4   3  18      308.08      325.12     14.09 o 
  -3   3  18       18.54       23.08      4.37 o 
  -2   3  18        4.53       -1.41      3.18 o 
  -1   3  18       22.77       26.26      5.17 o 
   0   3  18        2.93        7.48      4.05 o 
   1   3  18      573.50      543.30     14.52 o 
   2   3  18       24.43       28.66      5.06 o 
   3   3  18      316.72      288.15      9.84 o 
   4   3  18        6.12        7.35      4.10 o 
   5   3  18      176.38      168.53     15.02 o 
   6   3  18      253.79      270.80     61.81 o 
   7   3  18        1.70       -6.70     16.62 o 
   8   3  18       51.67       26.59     12.69 o 
  -8   4  18       33.14       45.38     11.06 o 
  -7   4  18       25.91       36.02     10.22 o 
  -6   4  18       36.21       28.77      8.83 o 
  -5   4  18       12.97       27.47      8.24 o 
  -4   4  18       75.49       77.18      9.95 o 
  -3   4  18      688.70      716.80     20.94 o 
  -2   4  18       49.19       47.29      7.58 o 
  -1   4  18       31.81       34.32      8.43 o 
   0   4  18       57.49       65.98      8.14 o 
   1   4  18      571.46      577.43     17.05 o 
   2   4  18      125.96      117.58      8.22 o 
   3   4  18        0.38       -1.56      4.18 o 
   4   4  18       26.00       21.77      9.59 o 
   5   4  18      289.74      334.32     21.55 o 
   6   4  18       46.46       56.33     12.82 o 
   7   4  18        0.38       15.23     10.13 o 
  -5   5  18       20.76        6.63      8.45 o 
  -4   5  18       24.16       16.06      8.03 o 
  -3   5  18       34.01       39.70     16.64 o 
  -2   5  18        6.67        2.85      7.01 o 
  -1   5  18        7.59        9.35      6.34 o 
   0   5  18       22.10       22.12      7.59 o 
   1   5  18        7.04        7.32      6.58 o 
   2   5  18       18.48       23.50     18.26 o 
   3   5  18        9.14        0.30     11.37 o 
   4   5  18       52.50       41.59     12.80 o 
 -11   0  19       37.76       26.76     14.93 o 
  -9   0  19      579.12      571.18     30.83 o 
  -7   0  19        0.21       -1.13      6.87 o 
  -5   0  19      173.07      151.04      9.82 o 
  -3   0  19     2321.13     2302.70     26.33 o 
  -1   0  19        2.00        6.23      3.81 o 
   1   0  19      819.35      842.24     24.45 o 
   3   0  19      454.46      449.67     13.41 o 
   5   0  19      366.88      362.22     13.25 o 
   7   0  19      387.13      416.96     16.89 o 
   9   0  19        3.79       -4.07      9.97 o 
 -11   1  19       58.84       90.59     23.40 o 
 -10   1  19       29.70       26.70      9.45 o 
  -9   1  19      374.11      392.45     20.01 o 
  -8   1  19        2.11       -0.53      3.91 o 
  -7   1  19        2.14       -1.29      3.60 o 
  -6   1  19       29.76       25.54      4.38 o 
  -5   1  19       61.76       71.91      4.77 o 
  -4   1  19      200.01      202.35      6.00 o 
  -3   1  19      220.83      273.96      6.67 o 
  -2   1  19       55.26       57.71      3.89 o 
  -1   1  19      552.18      495.77     11.04 o 
   0   1  19      501.54      555.56     13.59 o 
   1   1  19      399.56      475.67     12.72 o 
   2   1  19        1.92        5.24      2.73 o 
   3   1  19      898.49      884.89     25.06 o 
   4   1  19      617.09      648.39     13.24 o 
   5   1  19      995.55      986.00     15.69 o 
   6   1  19        0.56        2.98      3.49 o 
   7   1  19     1340.58     1315.79     24.51 o 
   8   1  19       50.75       38.95      9.53 o 
   9   1  19       50.65       57.53     10.92 o 
  10   1  19        7.90       -6.63     12.42 o 
 -10   2  19       42.26       27.61      8.39 o 
  -9   2  19       13.94       11.80      6.47 o 
  -8   2  19      958.55      962.89     17.54 o 
  -7   2  19       24.16       17.23      4.75 o 
  -6   2  19      400.31      388.00     12.29 o 
  -5   2  19     1588.19     1564.46     20.10 o 
  -4   2  19      214.40      215.94      7.38 o 
  -3   2  19     1181.22     1235.25     16.31 o 
  -2   2  19      600.58      590.49     10.31 o 
  -1   2  19      204.81      192.80     13.42 o 
   0   2  19     1365.49     1329.36     20.99 o 
   1   2  19     1266.50     1234.41     20.12 o 
   2   2  19        0.01        0.62      3.25 o 
   3   2  19        9.30        7.79      3.44 o 
   4   2  19       80.60       73.03      6.72 o 
   5   2  19      266.13      259.53     13.92 o 
   6   2  19       22.35       16.00      7.75 o 
   7   2  19      105.27       80.01     24.33 o 
   8   2  19       84.90       90.98     18.02 o 
   9   2  19        2.97       -9.82      8.85 o 
  -9   3  19       36.30       50.32      7.36 o 
  -8   3  19       10.37       17.38      5.87 o 
  -7   3  19      217.28      217.35     14.01 o 
  -6   3  19       17.61       15.94      6.41 o 
  -5   3  19       70.72       85.24      9.71 o 
  -4   3  19      131.76      139.49     11.25 o 
  -3   3  19        1.06       -5.58      5.04 o 
  -2   3  19       30.29       26.01      4.51 o 
  -1   3  19       11.98       15.07      4.57 o 
   0   3  19      530.25      535.39     19.09 o 
   1   3  19       26.90       22.73      4.83 o 
   2   3  19      425.55      435.31     13.29 o 
   3   3  19      239.96      247.28      9.42 o 
   4   3  19       41.42       51.06      5.90 o 
   5   3  19       20.40       18.69      8.87 o 
   6   3  19       28.50       30.56      9.77 o 
   7   3  19       18.03       21.85     16.45 o 
   8   3  19       43.82       29.16     11.52 o 
  -8   4  19        4.55        5.48      8.49 o 
  -7   4  19       38.55       47.37     10.32 o 
  -6   4  19       10.00        5.05      8.05 o 
  -5   4  19        0.46        1.91      7.14 o 
  -4   4  19       99.45      100.53     10.60 o 
  -3   4  19       51.00       43.16      7.59 o 
  -2   4  19      160.92      150.46     11.35 o 
  -1   4  19      767.41      781.17     20.42 o 
   0   4  19      260.29      248.86     12.67 o 
   1   4  19      139.28      121.63      9.75 o 
   2   4  19      313.96      325.08     15.13 o 
   3   4  19      127.71      117.02      8.26 o 
   4   4  19      229.27      227.64     18.04 o 
   5   4  19       48.45       76.25     17.06 o 
   6   4  19        1.48       -8.76     10.73 o 
   7   4  19       19.89       22.84     11.96 o 
  -5   5  19       18.38       20.76      8.42 o 
  -4   5  19        2.97        0.81      7.05 o 
  -3   5  19      138.32      150.92     13.38 o 
  -2   5  19        2.07        1.82      7.15 o 
  -1   5  19        3.53       -3.46      7.87 o 
   0   5  19       33.20       40.65      8.44 o 
   1   5  19        3.04        1.02      6.28 o 
   2   5  19        0.07       -0.88      6.87 o 
   3   5  19       48.25       41.03     26.17 o 
   4   5  19        0.85       -4.51      9.63 o 
 -10   0  20       79.75       99.67     18.36 o 
  -8   0  20      270.22      262.82     21.45 o 
  -6   0  20      487.07      480.89     18.66 o 
  -4   0  20     3033.40     3068.09     33.15 o 
  -2   0  20        2.56        2.02      3.61 o 
   0   0  20      346.45      438.34     17.28 o 
   2   0  20      189.91      216.95     11.10 o 
   4   0  20      825.79      817.14     19.18 o 
   6   0  20        5.92        8.15     10.65 o 
   8   0  20       58.00       75.64     10.10 o 
  10   0  20        0.32       -1.33     10.56 o 
 -11   1  20        0.29        1.56      8.60 o 
 -10   1  20        0.08       -3.06      7.39 o 
  -9   1  20       27.44       25.58      8.87 o 
  -8   1  20      217.94      239.65     15.36 o 
  -7   1  20        4.61        9.67      4.38 o 
  -6   1  20      346.64      350.90     10.12 o 
  -5   1  20       97.92       96.13      4.95 o 
  -4   1  20       86.61       86.10      4.58 o 
  -3   1  20      142.42      141.65      5.22 o 
  -2   1  20      440.94      410.23      8.62 o 
  -1   1  20        0.10        4.38      3.15 o 
   0   1  20     4701.10     4809.99     45.96 o 
   1   1  20     1334.28     1372.72     15.82 o 
   2   1  20      527.22      524.32      9.54 o 
   3   1  20       67.53       69.67      5.80 o 
   4   1  20      247.55      231.85     11.24 o 
   5   1  20      307.25      308.64      9.00 o 
   6   1  20       58.73       58.08      5.43 o 
   7   1  20        0.05       12.28      7.09 o 
   8   1  20       66.09       55.25     10.23 o 
   9   1  20        3.60        8.13      8.33 o 
  10   1  20       19.04       20.72     13.94 o 
 -10   2  20        4.11       -9.61      7.52 o 
  -9   2  20       12.08        6.65      5.16 o 
  -8   2  20      732.22      792.61     16.13 o 
  -7   2  20        8.73        4.77      4.29 o 
  -6   2  20      119.42      143.47      7.34 o 
  -5   2  20      130.27      133.66      6.74 o 
  -4   2  20       18.61       26.54      3.26 o 
  -3   2  20      644.64      654.66     11.52 o 
  -2   2  20       20.09       36.16      4.86 o 
  -1   2  20      856.23      818.73     16.26 o 
   0   2  20      740.75      766.89     25.59 o 
   1   2  20     1155.10     1147.74     21.70 o 
   2   2  20      488.84      460.10     12.18 o 
   3   2  20        8.31       10.39      4.55 o 
   4   2  20      722.20      751.52     28.44 o 
   5   2  20        4.65        1.08      4.47 o 
   6   2  20      114.38      120.31     13.12 o 
   7   2  20       51.55       66.97     13.33 o 
   8   2  20       70.44       80.74     12.68 o 
   9   2  20       38.82       34.67     17.33 o 
  -9   3  20        2.55        6.69      5.77 o 
  -8   3  20       61.85       75.38      9.54 o 
  -7   3  20      277.64      281.76     13.37 o 
  -6   3  20      209.87      220.14     11.93 o 
  -5   3  20       13.93        6.03      6.02 o 
  -4   3  20       30.31       42.43      7.20 o 
  -3   3  20       52.48       64.27      7.73 o 
  -2   3  20        4.35        7.05      4.23 o 
  -1   3  20      419.76      402.08     13.28 o 
   0   3  20      233.35      246.17     10.79 o 
   1   3  20      568.37      595.95     23.27 o 
   2   3  20      931.63      900.27     19.15 o 
   3   3  20      387.33      361.79     11.21 o 
   4   3  20      500.32      529.23     21.32 o 
   5   3  20       34.85       19.96      8.85 o 
   6   3  20        0.41        2.28      8.85 o 
   7   3  20        0.94       14.12     10.36 o 
   8   3  20        0.00        5.35     10.17 o 
  -8   4  20       33.72       21.98      9.43 o 
  -7   4  20       72.01       76.73     14.12 o 
  -6   4  20        5.59        4.90      8.04 o 
  -5   4  20        0.22       -8.74      5.82 o 
  -4   4  20      173.11      166.62     12.68 o 
  -3   4  20        0.09        1.75      5.66 o 
  -2   4  20        0.04        3.70      5.69 o 
  -1   4  20      255.45      264.20     15.74 o 
   0   4  20      224.68      195.95     11.65 o 
   1   4  20       80.74       73.39      8.58 o 
   2   4  20      334.89      305.95     11.83 o 
   3   4  20       36.04       55.51      7.19 o 
   4   4  20       29.45       23.72     10.37 o 
   5   4  20       17.55       38.49     11.13 o 
   6   4  20       12.95       18.48     11.07 o 
   7   4  20      173.39      180.87     19.71 o 
  -5   5  20       30.95       32.98      9.67 o 
  -4   5  20       63.31       58.16     10.91 o 
  -3   5  20        6.88       -3.56      6.59 o 
  -2   5  20       22.43       16.19     10.44 o 
  -1   5  20       48.31       35.08     10.47 o 
   0   5  20       67.67       66.43     11.97 o 
   1   5  20       45.83       49.46      8.66 o 
   2   5  20        0.08       -2.81      6.33 o 
   3   5  20       33.58       24.97     11.46 o 
   4   5  20        5.14       16.04     11.16 o 
 -11   0  21      184.62      175.52     23.37 o 
  -9   0  21     1729.19     1745.21     54.35 o 
  -7   0  21      644.54      680.27     29.31 o 
  -5   0  21      248.31      234.53      8.65 o 
  -3   0  21       91.60      114.62      7.45 o 
  -1   0  21      479.02      523.24     13.87 o 
   1   0  21        0.16       -7.88      5.25 o 
   3   0  21      769.11      765.08     19.10 o 
   5   0  21      210.92      216.97     13.21 o 
   7   0  21      308.23      282.31     14.59 o 
   9   0  21      243.45      213.53     20.67 o 
 -11   1  21       15.61       26.22     10.21 o 
 -10   1  21        0.03       -8.61      7.35 o 
  -9   1  21       49.30       58.18     13.87 o 
  -8   1  21      460.64      454.10     16.81 o 
  -7   1  21       22.32       17.90      4.75 o 
  -6   1  21      154.58      153.23     12.54 o 
  -5   1  21       11.93       11.54      3.06 o 
  -4   1  21        7.86        7.86      2.66 o 
  -3   1  21      639.72      588.51      9.73 o 
  -2   1  21        0.97        3.55      2.61 o 
  -1   1  21      832.93      777.11     23.55 o 
   0   1  21     1300.73     1400.40     20.39 o 
   1   1  21      607.86      641.55     14.17 o 
   2   1  21       32.36       28.85      3.58 o 
   3   1  21      465.56      415.63      9.60 o 
   4   1  21       27.56       24.13      3.86 o 
   5   1  21       63.40       69.02      5.42 o 
   6   1  21      535.45      577.65     17.00 o 
   7   1  21       78.67       76.13     17.48 o 
   8   1  21       29.20       22.57     10.90 o 
   9   1  21      226.15      277.88     18.93 o 
  10   1  21       23.04       18.76     14.24 o 
 -10   2  21        4.59        2.50      8.71 o 
  -9   2  21        0.20        1.86      4.88 o 
  -8   2  21      368.08      379.54     11.64 o 
  -7   2  21       88.52       81.23      6.67 o 
  -6   2  21      116.74      132.87      8.00 o 
  -5   2  21        1.09        1.45      3.15 o 
  -4   2  21       78.64       76.65      4.67 o 
  -3   2  21       67.33       71.09      4.62 o 
  -2   2  21      444.10      458.45     12.33 o 
  -1   2  21      621.00      633.82     14.34 o 
   0   2  21       88.77       85.64      6.39 o 
   1   2  21      227.85      236.86      9.23 o 
   2   2  21        0.01       -1.10      3.23 o 
   3   2  21       51.87       44.08      6.16 o 
   4   2  21       63.83       66.67      6.83 o 
   5   2  21      338.23      328.05     12.22 o 
   6   2  21      169.96      151.76     21.41 o 
   7   2  21       24.53       50.22     10.90 o 
   8   2  21       62.94       54.52     11.54 o 
   9   2  21       79.58       63.84     13.37 o 
  -9   3  21      104.34       80.32      8.42 o 
  -8   3  21        0.21       -2.93      5.97 o 
  -7   3  21      189.41      187.81     11.86 o 
  -6   3  21      203.18      237.16     12.25 o 
  -5   3  21       88.62       70.29      8.70 o 
  -4   3  21       99.48       93.19     12.89 o 
  -3   3  21      631.35      660.20     32.04 o 
  -2   3  21      451.31      400.47     13.33 o 
  -1   3  21     2291.35     2135.74     34.34 o 
   0   3  21     1301.37     1242.50     23.17 o 
   1   3  21      174.74      152.76     10.75 o 
   2   3  21      185.54      197.43     12.17 o 
   3   3  21      363.26      350.36     13.15 o 
   4   3  21       57.24       70.53     10.57 o 
   5   3  21       31.74       27.68      8.77 o 
   6   3  21       29.42       20.04     12.18 o 
   7   3  21        9.78        8.23      9.67 o 
   8   3  21        0.00       -1.03      9.54 o 
  -8   4  21        1.30       -3.97      8.72 o 
  -7   4  21       32.14       27.97     16.53 o 
  -6   4  21      196.40      197.28     15.16 o 
  -5   4  21        0.45        0.74      6.56 o 
  -4   4  21        5.93        3.96      6.42 o 
  -3   4  21       85.77       75.10     16.44 o 
  -2   4  21       11.91       16.14      8.91 o 
  -1   4  21       94.83       75.77      8.86 o 
   0   4  21        0.37       -5.19      4.76 o 
   1   4  21      420.90      422.16     20.62 o 
   2   4  21       17.14       27.90      5.95 o 
   3   4  21        1.58        0.50      4.83 o 
   4   4  21        0.50       -6.32      8.42 o 
   5   4  21       11.78       21.04     10.46 o 
   6   4  21       52.53       57.52     13.07 o 
  -5   5  21       24.60       18.36     12.17 o 
  -4   5  21        9.05        5.07      8.27 o 
  -3   5  21        0.83        2.39      7.21 o 
  -2   5  21       20.11       23.84      9.30 o 
  -1   5  21        2.23        0.51      8.38 o 
   0   5  21        6.09       -1.61      6.28 o 
   1   5  21       24.50       32.12      7.88 o 
   2   5  21      106.10      115.18     11.98 o 
   3   5  21       39.57       36.76     12.36 o 
   4   5  21       14.06       24.01     12.27 o 
 -10   0  22       15.88        1.28     11.44 o 
  -8   0  22        7.76       14.09     10.61 o 
  -6   0  22       12.77       15.91      4.48 o 
  -4   0  22     4638.49     4615.02     45.21 o 
  -2   0  22       17.99       14.53      3.74 o 
   0   0  22      724.74      773.16     24.40 o 
   2   0  22     1651.02     1567.17     26.36 o 
   4   0  22     1861.72     1870.97     31.71 o 
   6   0  22       89.54      104.10      9.80 o 
   8   0  22      106.38       98.19     11.27 o 
  10   0  22       14.56       19.34     13.26 o 
 -11   1  22        1.81        1.98      9.06 o 
 -10   1  22      101.30      111.97     13.57 o 
  -9   1  22      260.05      225.27     20.77 o 
  -8   1  22       25.80       16.53      6.32 o 
  -7   1  22      461.68      443.28     13.70 o 
  -6   1  22      266.10      249.29     12.57 o 
  -5   1  22       13.32       18.02      5.03 o 
  -4   1  22      330.38      340.01      8.61 o 
  -3   1  22      464.70      457.80      8.82 o 
  -2   1  22      966.32      973.74     15.97 o 
  -1   1  22      127.05      136.95      6.97 o 
   0   1  22       13.92        8.49      3.50 o 
   1   1  22      457.05      447.49      8.86 o 
   2   1  22      148.51      162.17     14.07 o 
   3   1  22       84.77       77.92      4.97 o 
   4   1  22        1.05       -1.04      3.64 o 
   5   1  22      156.47      164.58      9.00 o 
   6   1  22     1061.59     1025.03     22.54 o 
   7   1  22        5.46       12.86      5.57 o 
   8   1  22        4.68        8.39      8.28 o 
   9   1  22       33.50       44.19     10.64 o 
 -10   2  22       61.58       53.43     15.46 o 
  -9   2  22       11.54        2.47      4.99 o 
  -8   2  22       44.89       44.57      6.07 o 
  -7   2  22        7.10       13.10      4.55 o 
  -6   2  22      216.08      214.81      8.65 o 
  -5   2  22      337.27      328.33     10.54 o 
  -4   2  22        4.05        4.37      2.92 o 
  -3   2  22       11.65       15.31      4.31 o 
  -2   2  22       62.25       59.22      5.76 o 
  -1   2  22     1028.70     1021.21     29.42 o 
   0   2  22      222.79      214.29     13.10 o 
   1   2  22       22.13       29.99      4.64 o 
   2   2  22        0.85       -1.29      3.44 o 
   3   2  22        7.35       10.49      4.63 o 
   4   2  22       91.25       86.10      7.67 o 
   5   2  22       12.40       11.59      5.25 o 
   6   2  22      111.93      136.17     29.80 o 
   7   2  22       12.80        7.06      9.48 o 
   8   2  22       37.33       51.65     11.32 o 
   9   2  22      122.91      126.37     15.70 o 
  -9   3  22        3.81        6.42      9.55 o 
  -8   3  22        7.75        4.37      6.44 o 
  -7   3  22      178.60      198.39     11.99 o 
  -6   3  22      954.81      951.95     24.64 o 
  -5   3  22      161.01      157.75     17.11 o 
  -4   3  22        0.59       -0.79      4.84 o 
  -3   3  22      139.18      145.74     12.92 o 
  -2   3  22      229.74      243.54     12.31 o 
  -1   3  22      772.15      745.23     23.61 o 
   0   3  22       22.96       40.15      5.90 o 
   1   3  22       31.80       34.32      5.69 o 
   2   3  22      537.82      536.94     15.09 o 
   3   3  22       92.80       84.10      6.93 o 
   4   3  22       63.50       64.43      8.65 o 
   5   3  22       33.05       26.87      9.77 o 
   6   3  22       32.90       33.41     13.62 o 
   7   3  22        2.33       -7.85      8.71 o 
   8   3  22       47.29       47.97     13.28 o 
  -7   4  22       28.79       12.04      8.19 o 
  -6   4  22       51.61       35.31     15.09 o 
  -5   4  22       38.92       48.73      9.28 o 
  -4   4  22       60.38       61.77     11.17 o 
  -3   4  22        0.03       -6.31      5.38 o 
  -2   4  22      574.72      612.92     40.28 o 
  -1   4  22        8.96        0.08      5.98 o 
   0   4  22      156.22      132.30     10.43 o 
   1   4  22        0.01        3.96      5.54 o 
   2   4  22       30.16       25.12      5.75 o 
   3   4  22        8.46        7.36      5.15 o 
   4   4  22       76.74       98.21     10.69 o 
   5   4  22      239.41      235.10     20.99 o 
   6   4  22       35.18       38.24     22.31 o 
  -4   5  22       66.45       73.38     20.21 o 
  -3   5  22       40.28       43.39      9.47 o 
  -2   5  22       40.10       34.32     11.00 o 
  -1   5  22        2.29        0.74      7.63 o 
   0   5  22       17.29        9.09      7.06 o 
   1   5  22       14.84       32.31      7.71 o 
   2   5  22       27.45       18.12     12.77 o 
   3   5  22        6.30       10.51     10.72 o 
 -11   0  23        0.98       -6.19     12.32 o 
  -9   0  23       90.46       96.72     17.09 o 
  -7   0  23      615.74      669.76     29.95 o 
  -5   0  23      252.68      260.98      9.28 o 
  -3   0  23      674.27      615.70     13.01 o 
  -1   0  23     1582.37     1613.75     55.67 o 
   1   0  23       61.31       95.84     10.65 o 
   3   0  23     1541.33     1568.67     27.66 o 
   5   0  23       45.06       49.47      9.67 o 
   7   0  23       38.39       27.96      8.02 o 
   9   0  23        0.38       -6.38     10.21 o 
 -10   1  23        3.28       10.20      8.31 o 
  -9   1  23      269.19      277.38     17.37 o 
  -8   1  23      231.17      227.13     10.29 o 
  -7   1  23      329.53      347.05     11.47 o 
  -6   1  23       24.67       29.41      5.14 o 
  -5   1  23      166.24      158.66      9.93 o 
  -4   1  23       91.90      105.42      5.17 o 
  -3   1  23        5.85        7.31      2.65 o 
  -2   1  23      139.53      151.32      6.02 o 
  -1   1  23       41.11       61.45      5.41 o 
   0   1  23      153.49      185.00     11.31 o 
   1   1  23       35.15       31.45      3.61 o 
   2   1  23       76.80       75.95      8.27 o 
   3   1  23       16.27       11.17      4.22 o 
   4   1  23       48.25       49.35      6.07 o 
   5   1  23        7.56        3.63      4.54 o 
   6   1  23      528.91      537.57     15.72 o 
   7   1  23      416.32      421.30     14.75 o 
   8   1  23       13.52       21.36     19.34 o 
   9   1  23       48.00       41.82     14.75 o 
 -10   2  23        0.08       -7.78     11.12 o 
  -9   2  23       54.50       53.23      6.76 o 
  -8   2  23        2.75        4.84      4.94 o 
  -7   2  23       29.61       28.83      5.86 o 
  -6   2  23       30.35       41.19      5.92 o 
  -5   2  23      538.63      521.08     14.17 o 
  -4   2  23      206.75      212.02     15.28 o 
  -3   2  23      460.34      474.89     17.83 o 
  -2   2  23        6.04        6.41      3.68 o 
  -1   2  23        0.20        0.89      3.26 o 
   0   2  23        4.50        4.39      3.57 o 
   1   2  23     2248.64     2151.73     29.45 o 
   2   2  23       47.77       47.94      6.30 o 
   3   2  23      242.34      268.13     11.87 o 
   4   2  23      155.55      147.62     10.86 o 
   5   2  23       18.02       22.34      5.80 o 
   6   2  23      116.09       97.18     12.99 o 
   7   2  23        4.73        2.11      8.37 o 
   8   2  23       39.34       26.84     10.53 o 
   9   2  23        2.37       19.87     10.88 o 
  -9   3  23       64.04       62.86     10.45 o 
  -8   3  23        6.20        9.09      6.78 o 
  -7   3  23       17.21       16.26      6.30 o 
  -6   3  23      255.63      253.29     23.69 o 
  -5   3  23      471.19      472.82     18.48 o 
  -4   3  23        3.52       15.41      7.38 o 
  -3   3  23        8.07        5.72      6.59 o 
  -2   3  23      605.89      553.47     15.88 o 
  -1   3  23        5.56       10.52      4.97 o 
   0   3  23        1.87        1.65      4.32 o 
   1   3  23      298.97      314.09     12.44 o 
   2   3  23      181.80      181.88     10.05 o 
   3   3  23      316.32      308.24     11.13 o 
   4   3  23        7.78        6.12      5.91 o 
   5   3  23       24.26       16.44      9.09 o 
   6   3  23        0.02        1.80      8.74 o 
   7   3  23        5.39       -2.35      9.42 o 
   8   3  23       58.55       56.98     14.09 o 
  -7   4  23        0.02       -4.53      7.72 o 
  -6   4  23      132.82      123.63     12.95 o 
  -5   4  23        0.56       -4.91      6.36 o 
  -4   4  23        3.45        5.63      6.84 o 
  -3   4  23        1.65       -0.47      7.64 o 
  -2   4  23       14.89       28.18      9.62 o 
  -1   4  23      106.02      108.98     10.03 o 
   0   4  23       48.55       50.66      7.75 o 
   1   4  23       63.31       57.13      8.96 o 
   2   4  23       68.01       83.25      9.35 o 
   3   4  23       44.69       49.32      7.50 o 
   4   4  23        9.57        9.94      7.20 o 
   5   4  23       19.74       21.02     20.01 o 
   6   4  23        3.77        7.05     13.08 o 
  -4   5  23        0.05       11.48      8.65 o 
  -3   5  23       18.56       22.58     10.59 o 
  -2   5  23        4.96        8.60      9.15 o 
  -1   5  23        8.98        6.35      8.31 o 
   0   5  23        1.65        6.46      6.72 o 
   1   5  23        2.55        5.22      6.93 o 
   2   5  23        2.74        1.61      7.14 o 
   3   5  23       34.87       34.81     12.17 o 
 -10   0  24       15.89        6.68     12.72 o 
  -8   0  24      945.23      825.99     35.35 o 
  -6   0  24      312.13      302.66     10.45 o 
  -4   0  24      311.63      310.63     11.10 o 
  -2   0  24      177.87      190.01      9.66 o 
   0   0  24     2791.16     2840.53     55.33 o 
   2   0  24      789.57      751.09     18.03 o 
   4   0  24      315.04      329.62     13.42 o 
   6   0  24      209.45      233.84     14.48 o 
   8   0  24      250.52      230.43     24.21 o 
 -10   1  24       22.51       34.27     16.59 o 
  -9   1  24      274.79      279.63     17.37 o 
  -8   1  24       23.71       31.25      5.98 o 
  -7   1  24      456.80      446.25     12.68 o 
  -6   1  24      304.20      307.50     10.07 o 
  -5   1  24       48.26       57.72      4.58 o 
  -4   1  24      198.36      227.46      7.01 o 
  -3   1  24      277.34      292.23     11.83 o 
  -2   1  24      288.49      291.93      7.91 o 
  -1   1  24       48.51       57.50      5.46 o 
   0   1  24        7.82       10.95      3.58 o 
   1   1  24       51.72       59.76      5.66 o 
   2   1  24      343.89      341.05     10.86 o 
   3   1  24        2.23       -1.47      3.48 o 
   4   1  24       33.04       27.31      5.51 o 
   5   1  24      480.12      457.15     17.96 o 
   6   1  24        5.96       11.53      5.43 o 
   7   1  24        2.09        5.87      6.35 o 
   8   1  24        0.25       10.12      8.29 o 
   9   1  24        7.81        8.58      8.95 o 
 -10   2  24       15.95       18.13     10.13 o 
  -9   2  24        0.75       -0.75      5.55 o 
  -8   2  24        2.76       -5.07      5.19 o 
  -7   2  24        2.35        3.48      4.57 o 
  -6   2  24       56.77       62.69      6.92 o 
  -5   2  24        5.88       13.49      4.46 o 
  -4   2  24      312.20      303.29     10.75 o 
  -3   2  24      172.57      184.74      8.96 o 
  -2   2  24       64.45       52.57      5.85 o 
  -1   2  24        2.76        5.49      3.55 o 
   0   2  24      322.65      351.01     11.27 o 
   1   2  24       30.12       37.58     10.23 o 
   2   2  24       71.22       96.18      7.51 o 
   3   2  24      202.42      192.10     10.04 o 
   4   2  24        1.68        1.64      4.82 o 
   5   2  24        1.38        0.60      4.93 o 
   6   2  24       13.04        9.88      8.19 o 
   7   2  24        2.74       10.72      8.42 o 
   8   2  24        0.24       -1.72      8.07 o 
  -9   3  24       29.86       27.21      8.25 o 
  -8   3  24       43.78       43.34      8.50 o 
  -7   3  24       76.58      101.62      9.89 o 
  -6   3  24      197.82      183.90     12.94 o 
  -5   3  24        6.10       11.42      8.00 o 
  -4   3  24        3.93       -0.59      6.50 o 
  -3   3  24       26.38       27.25      7.84 o 
  -2   3  24      476.93      511.52     24.84 o 
  -1   3  24        0.00        6.48      4.78 o 
   0   3  24      340.13      332.83     12.53 o 
   1   3  24      106.06      105.83     12.93 o 
   2   3  24      140.70      148.70      9.44 o 
   3   3  24      174.36      150.10     13.75 o 
   4   3  24       17.16       17.27      8.34 o 
   5   3  24       61.84       66.60     23.22 o 
   6   3  24       21.43       24.03     10.02 o 
   7   3  24       75.90       85.84     14.28 o 
  -7   4  24        0.05       -4.16      7.48 o 
  -6   4  24        9.64       12.24      8.31 o 
  -5   4  24       17.15        5.23      7.49 o 
  -4   4  24       45.37       47.87     12.24 o 
  -3   4  24        4.44       -1.39      7.04 o 
  -2   4  24       32.72        8.83     11.61 o 
  -1   4  24       10.50        4.85      6.41 o 
   0   4  24       13.28        9.18      6.01 o 
   1   4  24       61.34       55.04      9.62 o 
   2   4  24       18.58       19.78      8.07 o 
   3   4  24       97.69       77.39      7.96 o 
   4   4  24        0.23       -1.76      6.13 o 
   5   4  24       66.16       43.23     12.22 o 
   6   4  24        1.91        3.48     10.63 o 
  -4   5  24       23.22       31.15     11.65 o 
  -3   5  24        1.14        5.25      9.22 o 
  -2   5  24       47.21       40.30     11.37 o 
  -1   5  24       25.83        4.72      8.47 o 
   0   5  24       35.46       38.15      8.78 o 
   1   5  24        7.38        6.81      7.03 o 
   2   5  24        4.03        4.39      7.40 o 
  -9   0  25       47.18       61.62     15.42 o 
  -7   0  25      412.42      396.32     24.25 o 
  -5   0  25      156.41      143.74      7.72 o 
  -3   0  25     1329.60     1308.73     20.36 o 
  -1   0  25     1143.36     1186.45     32.75 o 
   1   0  25     4456.84     4513.08     78.41 o 
   3   0  25      405.87      421.42     14.53 o 
   5   0  25       95.76       90.70      9.11 o 
   7   0  25        7.94        6.35      6.57 o 
 -10   1  25        5.16       -1.57      8.04 o 
  -9   1  25       14.01       22.50      8.61 o 
  -8   1  25      375.41      329.52     31.94 o 
  -7   1  25      151.42      142.99      8.33 o 
  -6   1  25      372.16      356.55     10.83 o 
  -5   1  25      169.66      180.49     11.86 o 
  -4   1  25       73.72       74.77      4.92 o 
  -3   1  25      282.23      278.70      8.14 o 
  -2   1  25       12.43       15.34      3.31 o 
  -1   1  25       79.18       82.57      6.28 o 
   0   1  25       17.61       27.54      4.86 o 
   1   1  25       31.55       24.82      7.73 o 
   2   1  25       42.41       50.23      5.86 o 
   3   1  25      274.83      285.77     10.75 o 
   4   1  25       76.33       83.15      7.35 o 
   5   1  25      221.89      249.07     11.14 o 
   6   1  25       27.34       26.70      6.27 o 
   7   1  25      151.82      183.63     11.25 o 
   8   1  25        4.40        4.44      8.54 o 
   9   1  25       10.46        4.68      8.87 o 
 -10   2  25       36.38       36.67     11.07 o 
  -9   2  25        3.73       -5.65      5.59 o 
  -8   2  25        1.02       -2.34      5.51 o 
  -7   2  25       92.76      119.54      8.62 o 
  -6   2  25        0.32        1.56      4.29 o 
  -5   2  25      126.41      122.37      7.70 o 
  -4   2  25       56.21       62.92      6.34 o 
  -3   2  25       19.70       20.25      4.82 o 
  -2   2  25      189.40      168.56     15.75 o 
  -1   2  25       40.30       32.33      7.52 o 
   0   2  25       42.68       35.38      5.30 o 
   1   2  25      405.63      379.96     12.36 o 
   2   2  25     1184.97     1190.17     21.63 o 
   3   2  25      291.65      317.24     12.45 o 
   4   2  25       56.68       70.64      7.54 o 
   5   2  25        2.12       -6.09      4.76 o 
   6   2  25       29.28       27.35      9.20 o 
   7   2  25        8.96        9.68      8.51 o 
   8   2  25        7.74        6.25      9.24 o 
  -9   3  25        0.26        4.01      7.00 o 
  -8   3  25        0.01       -6.57      6.06 o 
  -7   3  25       58.33       67.38     10.60 o 
  -6   3  25      132.46      118.63     14.32 o 
  -5   3  25        4.72        1.60      7.88 o 
  -4   3  25       24.57       12.70      7.78 o 
  -3   3  25       43.15       45.09      9.01 o 
  -2   3  25      124.63      104.12      8.63 o 
  -1   3  25       28.29       22.80      6.09 o 
   0   3  25      298.33      273.13     12.13 o 
   1   3  25      220.27      227.85     13.18 o 
   2   3  25      751.40      654.37     21.07 o 
   3   3  25      525.77      442.59     19.04 o 
   4   3  25       36.65       36.08      8.14 o 
   5   3  25        3.14        1.23      8.48 o 
   6   3  25        9.05        6.48      9.11 o 
   7   3  25       13.73        8.33     10.15 o 
  -7   4  25        0.02        6.92      8.26 o 
  -6   4  25       39.60       45.10      9.64 o 
  -5   4  25       40.57       35.01      8.53 o 
  -4   4  25      113.18      120.76     14.83 o 
  -3   4  25      332.25      313.96     19.72 o 
  -2   4  25      165.83      198.79     15.88 o 
  -1   4  25       45.02       32.50      7.36 o 
   0   4  25       13.72       14.68      6.21 o 
   1   4  25       24.97       14.97      6.40 o 
   2   4  25       10.49        3.49      5.19 o 
   3   4  25      153.59      132.80      9.63 o 
   4   4  25        1.50        8.24      7.04 o 
   5   4  25        4.68        2.49     10.55 o 
  -3   5  25       28.59       12.77     10.58 o 
  -2   5  25       19.52       30.61     10.90 o 
  -1   5  25        0.94       -9.60      7.29 o 
   0   5  25        0.54       -0.28      6.85 o 
   1   5  25       19.24       10.44      7.67 o 
   2   5  25        2.07       -7.53      7.60 o 
 -10   0  26       39.05       24.75     14.83 o 
  -8   0  26       32.42       44.87     13.50 o 
  -6   0  26      120.43      148.42      8.39 o 
  -4   0  26      294.00      315.65     13.84 o 
  -2   0  26      342.57      348.62     22.02 o 
   0   0  26        0.02       12.81      7.27 o 
   2   0  26     1776.01     1718.76     94.58 o 
   4   0  26      161.77      178.34     11.07 o 
   6   0  26      616.82      636.92     20.66 o 
   8   0  26        3.79        4.81      7.62 o 
 -10   1  26       54.03       45.27     20.45 o 
  -9   1  26       25.73       10.52     10.85 o 
  -8   1  26        0.14        4.82      7.49 o 
  -7   1  26        9.48        4.77      4.79 o 
  -6   1  26       40.51       36.82     10.69 o 
  -5   1  26      489.16      476.44     10.20 o 
  -4   1  26       90.69       72.70      4.98 o 
  -3   1  26        1.60        4.04      3.14 o 
  -2   1  26      735.33      746.32     18.89 o 
  -1   1  26      208.34      237.75     17.55 o 
   0   1  26      112.02      111.02      7.03 o 
   1   1  26      102.51      106.75     13.03 o 
   2   1  26      193.85      191.23      9.88 o 
   3   1  26       58.78       53.26      6.24 o 
   4   1  26      917.11      882.75     18.95 o 
   5   1  26       41.24       41.75      6.48 o 
   6   1  26        9.75       13.42      5.89 o 
   7   1  26        4.67        9.42     10.01 o 
   8   1  26        2.44        5.37      8.57 o 
   9   1  26        0.66        3.82      8.63 o 
 -10   2  26        7.52        2.82      9.27 o 
  -9   2  26       15.67       11.77      6.55 o 
  -8   2  26        6.97        2.83      5.61 o 
  -7   2  26       40.39       21.37     10.89 o 
  -6   2  26     1187.77     1159.67     27.84 o 
  -5   2  26      124.12      133.98     10.78 o 
  -4   2  26        0.60       -1.34      3.67 o 
  -3   2  26      805.29      806.09     22.11 o 
  -2   2  26        0.54       -2.49      3.38 o 
  -1   2  26      136.13      142.18      8.32 o 
   0   2  26      116.75      119.82      8.02 o 
   1   2  26      623.66      630.88     15.59 o 
   2   2  26      364.77      364.76     19.79 o 
   3   2  26      154.73      176.67     10.02 o 
   4   2  26       39.67       51.00      7.51 o 
   5   2  26       55.67       61.35      8.05 o 
   6   2  26      117.01       93.03     15.86 o 
   7   2  26        3.26        0.28      8.58 o 
   8   2  26        3.75        8.64      9.09 o 
  -8   3  26       14.44       24.01     13.05 o 
  -7   3  26       36.28       44.32     11.57 o 
  -6   3  26      612.24      628.25     25.29 o 
  -5   3  26       78.60       85.42     12.74 o 
  -4   3  26      254.22      240.31     16.56 o 
  -3   3  26      430.82      417.19     19.18 o 
  -2   3  26      315.29      344.48     13.42 o 
  -1   3  26      160.40      125.15      9.33 o 
   0   3  26      476.59      450.63     20.69 o 
   1   3  26      810.82      800.45     19.97 o 
   2   3  26      620.69      627.67     17.33 o 
   3   3  26        0.24        0.01      4.80 o 
   4   3  26      114.99      130.04     19.22 o 
   5   3  26        2.11        5.42      8.46 o 
   6   3  26        3.60       -5.04      8.87 o 
   7   3  26       42.90       47.58     12.53 o 
  -7   4  26       41.66       46.52     10.24 o 
  -6   4  26        1.97        9.70      7.54 o 
  -5   4  26       39.58       54.00     17.75 o 
  -4   4  26        4.98       -3.27      7.89 o 
  -3   4  26        3.06       21.36      9.52 o 
  -2   4  26        0.00       -2.81      8.49 o 
  -1   4  26        1.56        6.71      6.21 o 
   0   4  26       25.37       30.31      7.28 o 
   1   4  26        4.77        2.42      6.44 o 
   2   4  26        0.18        1.54      5.16 o 
   3   4  26       22.72       18.61      6.12 o 
   4   4  26       19.71       27.45      8.40 o 
   5   4  26       93.01      122.16     29.29 o 
  -3   5  26       17.12       15.45     17.58 o 
  -2   5  26       19.74       20.47     10.45 o 
  -1   5  26        2.70       -8.49      7.81 o 
   0   5  26       49.00       69.19     24.53 o 
   1   5  26        5.17        1.50      7.14 o 
  -9   0  27      125.99      113.56     19.00 o 
  -7   0  27     1981.72     1856.26     53.66 o 
  -5   0  27      393.83      353.46     20.17 o 
  -3   0  27      149.76      153.88      7.86 o 
  -1   0  27       37.33       41.09      9.23 o 
   1   0  27      615.16      566.66     23.42 o 
   3   0  27      131.92      152.22     10.10 o 
   5   0  27       86.58       98.23      9.71 o 
   7   0  27       40.07       28.29      8.55 o 
 -10   1  27       10.96       12.77     11.76 o 
  -9   1  27       27.88       17.28      9.08 o 
  -8   1  27      186.01      174.48     14.39 o 
  -7   1  27       40.68       53.72      7.31 o 
  -6   1  27      367.06      369.42     11.40 o 
  -5   1  27        2.34        3.95      3.31 o 
  -4   1  27        8.71       13.01      3.35 o 
  -3   1  27        7.21       10.03      3.46 o 
  -2   1  27       51.77       80.69     12.18 o 
  -1   1  27       76.51       77.21      6.39 o 
   0   1  27       29.05       31.74      8.04 o 
   1   1  27      122.74      148.59     10.14 o 
   2   1  27        3.48        5.49      5.32 o 
   3   1  27       26.20       24.44      5.45 o 
   4   1  27       79.47       74.37      7.29 o 
   5   1  27      141.65      154.64      9.83 o 
   6   1  27       71.42       75.26      8.32 o 
   7   1  27       65.61       75.75      8.81 o 
   8   1  27        1.33        0.08      9.77 o 
  -9   2  27       21.47       10.66      7.11 o 
  -8   2  27       20.15       13.38      6.10 o 
  -7   2  27       98.74       84.92      8.08 o 
  -6   2  27       74.38       85.19     18.72 o 
  -5   2  27       83.99       70.32     27.54 o 
  -4   2  27      221.23      225.44     10.22 o 
  -3   2  27      473.71      428.26     12.98 o 
  -2   2  27      119.78      118.75      8.09 o 
  -1   2  27       30.03       28.67      5.10 o 
   0   2  27       14.95       17.03      4.65 o 
   1   2  27      540.70      571.40     20.16 o 
   2   2  27      757.40      718.99     17.24 o 
   3   2  27      801.40      789.61     19.07 o 
   4   2  27      712.68      675.66     18.09 o 
   5   2  27       39.01       31.51     11.26 o 
   6   2  27       18.12       28.80     10.24 o 
   7   2  27       31.27       31.23     10.59 o 
   8   2  27       11.60       19.27     10.65 o 
  -8   3  27       48.62       30.76     10.10 o 
  -7   3  27       43.48       49.71     12.03 o 
  -6   3  27       24.95       21.07      9.72 o 
  -5   3  27       95.15       91.09     12.70 o 
  -4   3  27      128.12      140.37     13.99 o 
  -3   3  27       19.06       23.10      8.23 o 
  -2   3  27       15.21       20.06      5.57 o 
  -1   3  27      178.14      154.74     10.17 o 
   0   3  27        8.03       11.72      5.89 o 
   1   3  27      866.27      863.62     26.55 o 
   2   3  27      406.68      413.25     14.60 o 
   3   3  27       13.71        2.50      4.87 o 
   4   3  27        3.56       17.12      6.86 o 
   5   3  27        0.80        9.36      8.98 o 
   6   3  27        5.26       -3.05     10.48 o 
   7   3  27       10.04       11.41     20.74 o 
  -6   4  27      123.01      117.64     16.40 o 
  -5   4  27        0.81        6.15      9.67 o 
  -4   4  27       27.86       29.79     10.35 o 
  -3   4  27        9.16      -10.42      6.95 o 
  -2   4  27       12.24       10.20      8.35 o 
  -1   4  27       13.86       19.51      6.70 o 
   0   4  27      116.10      108.24     10.45 o 
   1   4  27        0.32       -6.85      5.62 o 
   2   4  27        3.04        2.64      5.36 o 
   3   4  27       22.81       27.79      6.79 o 
   4   4  27       20.08       11.82     15.05 o 
   5   4  27       71.92       76.55     14.77 o 
  -2   5  27       69.64       90.69     14.63 o 
  -1   5  27        0.01       -2.16      8.75 o 
   0   5  27       29.45       23.29      9.64 o 
   1   5  27        1.50       -5.51      6.70 o 
 -10   0  28      316.79      286.04     26.76 o 
  -8   0  28      242.42      169.58     20.42 o 
  -6   0  28       27.21       24.84      5.51 o 
  -4   0  28        4.81        1.13      4.05 o 
  -2   0  28      131.67      128.63      9.18 o 
   0   0  28      277.61      265.37     17.28 o 
   2   0  28       42.08       45.68      7.29 o 
   4   0  28      492.68      512.30     37.50 o 
   6   0  28     1047.52     1066.14     27.18 o 
   8   0  28        8.29       -3.04     11.44 o 
 -10   1  28        1.55        2.19      8.41 o 
  -9   1  28        8.05       11.50     17.31 o 
  -8   1  28        5.26        5.50      7.90 o 
  -7   1  28       19.80       23.57      5.58 o 
  -6   1  28       83.47       84.73      7.05 o 
  -5   1  28       48.59       52.30      4.96 o 
  -4   1  28     1794.68     1780.35     20.51 o 
  -3   1  28      645.51      620.22     12.43 o 
  -2   1  28      159.98      143.97     10.80 o 
  -1   1  28      444.85      460.73     12.84 o 
   0   1  28        7.49        4.74      3.90 o 
   1   1  28      190.52      202.68     14.46 o 
   2   1  28        2.12        5.28      4.23 o 
   3   1  28      382.35      382.26     13.92 o 
   4   1  28       14.40       22.49      5.79 o 
   5   1  28      378.89      376.57     13.71 o 
   6   1  28       28.04       31.94      6.84 o 
   7   1  28        5.98        7.52      6.19 o 
   8   1  28        8.93       17.03     15.37 o 
  -9   2  28        0.18        4.42      7.15 o 
  -8   2  28       10.12       11.59      6.13 o 
  -7   2  28        0.13       -1.96      5.81 o 
  -6   2  28       16.39       20.53      6.73 o 
  -5   2  28      111.68      115.37     12.04 o 
  -4   2  28      276.61      284.35     11.17 o 
  -3   2  28       25.47       21.99      5.11 o 
  -2   2  28       70.46      106.41      7.87 o 
  -1   2  28      165.96      152.27     11.40 o 
   0   2  28      285.45      258.39     10.72 o 
   1   2  28        7.99        4.21      4.25 o 
   2   2  28      101.84       94.17      8.00 o 
   3   2  28        4.65        5.65      5.59 o 
   4   2  28       97.51      125.73     10.25 o 
   5   2  28      100.66       89.21      8.90 o 
   6   2  28       87.59       99.31     13.33 o 
   7   2  28        2.35        0.65      8.93 o 
   8   2  28       42.97       41.08     12.13 o 
  -8   3  28        0.91       15.13      8.41 o 
  -7   3  28       15.22       26.72     10.41 o 
  -6   3  28        0.02        4.88      8.31 o 
  -5   3  28       26.18       29.68      9.64 o 
  -4   3  28       75.16       76.37     11.33 o 
  -3   3  28      260.24      268.76     29.48 o 
  -2   3  28      501.67      491.79     15.67 o 
  -1   3  28      446.57      416.84     14.75 o 
   0   3  28       95.27      116.60      9.24 o 
   1   3  28       16.74       25.90      6.34 o 
   2   3  28       24.02       25.70     14.02 o 
   3   3  28       19.09        0.63      4.88 o 
   4   3  28        1.22        3.36      8.36 o 
   5   3  28      109.50      116.26     19.27 o 
   6   3  28       12.02       10.80     13.04 o 
   7   3  28        1.57       11.31     11.15 o 
  -6   4  28       52.85       35.90     12.15 o 
  -5   4  28      198.81      220.87     30.00 o 
  -4   4  28        7.19        2.34      8.81 o 
  -3   4  28       77.47       63.94     12.55 o 
  -2   4  28       10.95        3.25      8.44 o 
  -1   4  28       29.73       18.29      9.84 o 
   0   4  28       14.64        6.74      6.18 o 
   1   4  28        1.81       -3.84      5.61 o 
   2   4  28        6.23       -3.45      6.64 o 
   3   4  28      101.30       96.08      9.17 o 
   4   4  28        0.41        0.98      9.80 o 
   5   4  28        3.38       -8.06     10.10 o 
  -1   5  28        6.35        8.08      8.54 o 
   0   5  28        2.34        8.58      8.79 o 
  -9   0  29       35.30       33.58     14.88 o 
  -7   0  29        2.78        4.96      9.43 o 
  -5   0  29     2328.96     2282.10     31.02 o 
  -3   0  29        2.95        3.03      5.11 o 
  -1   0  29      620.34      594.75     24.60 o 
   1   0  29      184.83      190.15     15.81 o 
   3   0  29      913.10      948.71     22.92 o 
   5   0  29      324.52      330.84     22.49 o 
   7   0  29      625.60      681.84     33.93 o 
 -10   1  29       39.06       31.84     16.77 o 
  -9   1  29       26.32        8.85      8.74 o 
  -8   1  29       33.74       23.74      9.48 o 
  -7   1  29       31.09       43.32      6.47 o 
  -6   1  29        2.13        5.45      4.57 o 
  -5   1  29      624.80      637.94     12.27 o 
  -4   1  29      202.51      206.10      8.20 o 
  -3   1  29        0.70        6.60      4.88 o 
  -2   1  29       41.76       48.75      7.35 o 
  -1   1  29      131.59      131.92      8.63 o 
   0   1  29       80.29       71.84      9.02 o 
   1   1  29        0.48        4.79      5.20 o 
   2   1  29       78.64       79.85      8.12 o 
   3   1  29        5.87        7.96      4.97 o 
   4   1  29       13.97       15.00      5.62 o 
   5   1  29      249.51      280.94     12.49 o 
   6   1  29        1.05        0.65      5.55 o 
   7   1  29       76.27       64.93      8.66 o 
   8   1  29        1.05        2.77     12.18 o 
  -9   2  29       47.99       56.90      9.88 o 
  -8   2  29       14.11        8.12      7.09 o 
  -7   2  29       23.68       35.51      7.94 o 
  -6   2  29      120.09      130.09     13.41 o 
  -5   2  29       11.15        4.75      6.91 o 
  -4   2  29       34.88       20.82      7.21 o 
  -3   2  29        3.32        6.30      4.52 o 
  -2   2  29       81.69       72.06      6.99 o 
  -1   2  29       63.74       71.84      7.11 o 
   0   2  29       41.33       39.13     11.92 o 
   1   2  29       41.79       54.46      6.83 o 
   2   2  29        3.33        0.86      8.17 o 
   3   2  29       48.91       31.97      6.93 o 
   4   2  29      203.22      210.78     13.86 o 
   5   2  29       22.40       28.80      8.30 o 
   6   2  29       19.36       21.17     16.89 o 
   7   2  29        2.44       -1.87      9.40 o 
  -8   3  29       83.37       75.90     11.06 o 
  -7   3  29       86.85       97.23     15.44 o 
  -6   3  29       39.18       22.80      9.67 o 
  -5   3  29      140.70      158.85     15.49 o 
  -4   3  29       28.37       29.34      9.31 o 
  -3   3  29        4.56       -6.28      6.41 o 
  -2   3  29       35.90       47.17      7.20 o 
  -1   3  29        7.73        5.10      6.68 o 
   0   3  29       40.21       30.48      6.71 o 
   1   3  29       10.41        5.94      6.13 o 
   2   3  29      324.91      260.09     21.52 o 
   3   3  29      135.12      118.48      8.81 o 
   4   3  29       10.29        9.45      6.86 o 
   5   3  29       17.60       26.67     10.24 o 
   6   3  29        0.57        5.30      9.74 o 
  -6   4  29        1.36       -6.17      9.59 o 
  -5   4  29       13.09       16.27      9.92 o 
  -4   4  29       98.49      126.13     15.81 o 
  -3   4  29       84.45       80.27     13.34 o 
  -2   4  29        7.93       12.23      8.30 o 
  -1   4  29        8.10       13.34      6.90 o 
   0   4  29       11.67       10.37      6.46 o 
   1   4  29        4.31        6.23      6.08 o 
   2   4  29       16.26        9.73      6.16 o 
   3   4  29       42.13       42.40      7.52 o 
   4   4  29       14.90       16.70     10.98 o 
 -10   0  30        0.02      -11.29     12.91 o 
  -8   0  30       90.05       61.37     15.02 o 
  -6   0  30      643.01      600.67     24.38 o 
  -4   0  30      280.81      291.00     10.96 o 
  -2   0  30       46.59       56.31     11.44 o 
   0   0  30     1096.56     1200.49     36.63 o 
   2   0  30      118.60      129.55      9.94 o 
   4   0  30      668.22      689.63     41.46 o 
   6   0  30      173.40      163.20     18.36 o 
   8   0  30       60.57       74.68     17.63 o 
 -10   1  30       66.39       82.72     33.53 o 
  -9   1  30        0.52       -9.36      7.34 o 
  -8   1  30      436.35      424.69     20.20 o 
  -7   1  30        1.73        0.99      4.75 o 
  -6   1  30       79.19       59.57      6.62 o 
  -5   1  30      506.87      529.51     11.48 o 
  -4   1  30      227.80      236.56      8.73 o 
  -3   1  30        0.02        2.24      3.50 o 
  -2   1  30      263.60      254.46     17.13 o 
  -1   1  30       69.40       84.17     14.61 o 
   0   1  30       27.11       26.49      6.58 o 
   1   1  30        2.44       -4.05      6.80 o 
   2   1  30       13.29       21.44      5.68 o 
   3   1  30      301.32      313.24     12.28 o 
   4   1  30      107.67      114.61      9.15 o 
   5   1  30      314.51      301.83     13.44 o 
   6   1  30       79.08       89.65      9.33 o 
   7   1  30        0.24       -3.75      5.70 o 
   8   1  30       16.62       14.82     10.20 o 
  -9   2  30       18.73       18.10     19.98 o 
  -8   2  30       17.53       12.53      7.42 o 
  -7   2  30        0.34        0.64      7.53 o 
  -6   2  30      433.41      425.23     16.30 o 
  -5   2  30       54.99       50.13      9.76 o 
  -4   2  30        8.25       -3.81      6.34 o 
  -3   2  30      611.58      635.02     16.52 o 
  -2   2  30      309.81      310.89     11.98 o 
  -1   2  30      198.97      189.93     10.07 o 
   0   2  30      313.10      330.28     12.31 o 
   1   2  30      104.38       97.16      8.31 o 
   2   2  30       41.69       49.51      8.59 o 
   3   2  30       59.82       47.79      7.91 o 
   4   2  30      210.51      208.65     11.91 o 
   5   2  30       69.61       62.34      8.66 o 
   6   2  30        1.08       -1.76      8.64 o 
   7   2  30        0.79        4.95     14.90 o 
  -8   3  30       18.09       19.22     10.38 o 
  -7   3  30       11.75       15.91     10.97 o 
  -6   3  30        4.10       -0.29      8.76 o 
  -5   3  30       13.24       14.48      8.53 o 
  -4   3  30       36.06       30.61     18.71 o 
  -3   3  30       75.55       63.97     11.91 o 
  -2   3  30       59.88       66.70      8.02 o 
  -1   3  30       10.20       14.79      5.91 o 
   0   3  30       32.00       29.68      6.70 o 
   1   3  30        2.52       11.47      5.84 o 
   2   3  30      340.58      314.76     12.00 o 
   3   3  30        3.62       -5.81      6.15 o 
   4   3  30       78.11       99.73     25.14 o 
   5   3  30        9.18        2.81      9.35 o 
   6   3  30       26.94       13.57     10.42 o 
  -6   4  30       14.03       15.48     11.56 o 
  -5   4  30        3.63       -8.95      9.25 o 
  -4   4  30        0.04        5.30      8.53 o 
  -3   4  30        0.06       -3.08      8.04 o 
  -2   4  30       44.24       42.69     10.80 o 
  -1   4  30        0.14        6.28      6.19 o 
   0   4  30       61.53       56.66      8.89 o 
   1   4  30       42.98       46.51      8.78 o 
   2   4  30       12.88       18.76      6.41 o 
   3   4  30        0.98       -0.38      5.98 o 
   4   4  30       11.85       12.12     10.64 o 
  -9   0  31        1.09       22.29     13.60 o 
  -7   0  31      142.09      114.15     17.82 o 
  -5   0  31       29.77       42.85      6.65 o 
  -3   0  31        5.91       10.79      9.60 o 
  -1   0  31        2.31       16.30      8.94 o 
   1   0  31      416.40      451.74     22.88 o 
   3   0  31        0.58       -3.41      5.37 o 
   5   0  31     1023.21     1076.33     39.33 o 
   7   0  31       32.91       23.67     12.27 o 
  -9   1  31       29.73       41.95     10.68 o 
  -8   1  31        0.38        2.64      7.86 o 
  -7   1  31        2.69       -5.83      4.94 o 
  -6   1  31        2.40        1.01      5.29 o 
  -5   1  31      103.12      107.09      6.95 o 
  -4   1  31       46.92       44.06      5.43 o 
  -3   1  31       67.42       77.28     14.19 o 
  -2   1  31      238.54      220.26     16.48 o 
  -1   1  31        0.21       -0.87      4.27 o 
   0   1  31        1.83        3.19      4.23 o 
   1   1  31      226.75      238.69     30.76 o 
   2   1  31      817.38      786.98     18.35 o 
   3   1  31      160.26      192.19     20.75 o 
   4   1  31      604.36      594.10     16.79 o 
   5   1  31       22.65       24.04      6.39 o 
   6   1  31       15.83       21.44      6.86 o 
   7   1  31        9.84        8.79      6.49 o 
   8   1  31        2.12        2.11      9.66 o 
  -9   2  31       82.86       48.95     18.71 o 
  -8   2  31       15.67        4.37      7.24 o 
  -7   2  31        7.47        9.42      7.16 o 
  -6   2  31       75.44       72.88     10.96 o 
  -5   2  31       23.86       24.78      8.58 o 
  -4   2  31       78.48       58.16      9.70 o 
  -3   2  31     1261.19     1158.06     22.72 o 
  -2   2  31       76.99       77.13     13.48 o 
  -1   2  31      453.71      419.10     13.74 o 
   0   2  31        0.31       -0.13      4.33 o 
   1   2  31       22.50        9.19      5.06 o 
   2   2  31       17.94       16.58      6.96 o 
   3   2  31      596.94      510.17     16.29 o 
   4   2  31      100.94       78.19      8.94 o 
   5   2  31       17.66       22.15      6.76 o 
   6   2  31        9.94        7.95     10.95 o 
   7   2  31        9.45       -0.31      9.53 o 
  -7   3  31       20.92       39.36     11.55 o 
  -6   3  31       21.29       26.71     10.53 o 
  -5   3  31        0.13        7.42      8.63 o 
  -4   3  31       43.72       37.71      9.79 o 
  -3   3  31       78.31       93.71     20.10 o 
  -2   3  31        5.64       14.06      5.83 o 
  -1   3  31      425.37      383.50     18.29 o 
   0   3  31        0.00        1.03      5.54 o 
   1   3  31        0.56       -2.34      5.11 o 
   2   3  31        2.22        2.03      6.98 o 
   3   3  31       15.81        9.21      6.99 o 
   4   3  31        4.87        3.92      6.71 o 
   5   3  31        4.91       -2.01     10.02 o 
   6   3  31        1.66       -2.46      9.84 o 
  -5   4  31       31.58       43.84     11.83 o 
  -4   4  31       47.00       43.42     12.32 o 
  -3   4  31       35.08       34.03     26.27 o 
  -2   4  31       36.20       16.57     13.55 o 
  -1   4  31        2.11        3.05      6.54 o 
   0   4  31        9.82       19.07      7.24 o 
   1   4  31       15.76       18.30      7.27 o 
   2   4  31        0.60        3.26      5.86 o 
   3   4  31       17.05       11.99      6.23 o 
   4   4  31       11.46       14.57     11.01 o 
  -8   0  32       28.31        1.52     11.59 o 
  -6   0  32        6.31        8.12      6.88 o 
  -4   0  32     1995.42     2089.24     45.98 o 
  -2   0  32       56.25       42.96     11.69 o 
   0   0  32     1398.61     1483.08     42.66 o 
   2   0  32       10.34        7.30      6.06 o 
   4   0  32       22.17       50.08     12.32 o 
   6   0  32      109.80       90.49     16.50 o 
   8   0  32        2.84       10.65     11.73 o 
  -9   1  32        1.85       -8.27     12.52 o 
  -8   1  32        0.23        1.04      8.30 o 
  -7   1  32       19.61       29.18      8.21 o 
  -6   1  32        2.43        0.79      4.56 o 
  -5   1  32      382.89      389.28     13.30 o 
  -4   1  32       22.71       19.00      9.43 o 
  -3   1  32       72.76       78.77      7.45 o 
  -2   1  32      677.00      729.31     17.12 o 
  -1   1  32       76.50       86.22      7.59 o 
   0   1  32      102.60      105.00      9.79 o 
   1   1  32        0.72        5.63      5.44 o 
   2   1  32      108.97      106.47      8.57 o 
   3   1  32        2.48        4.27      5.26 o 
   4   1  32        2.54        7.85      5.57 o 
   5   1  32      235.29      241.83     12.47 o 
   6   1  32       14.69       15.51      6.93 o 
   7   1  32       69.71       68.11      9.44 o 
  -9   2  32       24.47       33.78     17.97 o 
  -8   2  32      177.29      206.12     13.86 o 
  -7   2  32        5.78       14.49      7.22 o 
  -6   2  32      282.85      326.86     18.28 o 
  -5   2  32       91.44      101.37     12.04 o 
  -4   2  32      463.98      416.51     21.55 o 
  -3   2  32      349.91      320.74     13.95 o 
  -2   2  32      192.85      173.12     10.01 o 
  -1   2  32      179.34      190.51     10.42 o 
   0   2  32       36.87       31.53      6.28 o 
   1   2  32       13.99        2.26      4.71 o 
   2   2  32      228.66      222.04     11.75 o 
   3   2  32       99.40      101.13     16.19 o 
   4   2  32        2.15       -7.17      5.45 o 
   5   2  32        1.99        4.40      6.50 o 
   6   2  32       69.50       87.92     13.42 o 
   7   2  32        2.75       -6.30      9.51 o 
  -7   3  32        0.39       -0.14      8.54 o 
  -6   3  32        4.48       -7.75      7.77 o 
  -5   3  32       38.16       16.54      9.35 o 
  -4   3  32       20.06       -1.21      7.11 o 
  -3   3  32       25.06        1.81      6.78 o 
  -2   3  32       10.54        6.57      5.64 o 
  -1   3  32      185.30      186.83     11.44 o 
   0   3  32       11.08       14.16      5.91 o 
   1   3  32        1.09        0.98      5.46 o 
   2   3  32        0.02       -3.00      5.03 o 
   3   3  32       11.41       16.78      7.12 o 
   4   3  32       22.66       21.09     10.34 o 
   5   3  32       30.07       40.22     11.84 o 
  -5   4  32       26.29       27.71     11.00 o 
  -4   4  32       28.84       21.14     16.28 o 
  -3   4  32       35.95       42.77     10.58 o 
  -2   4  32      153.91      172.67     16.44 o 
  -1   4  32        8.88       17.51      7.34 o 
   0   4  32       11.16        7.45      6.46 o 
   1   4  32      104.47      111.75     11.01 o 
   2   4  32       51.78       57.06      8.05 o 
   3   4  32       47.20       33.34     12.72 o 
  -9   0  33       59.25       46.45     16.05 o 
  -7   0  33        0.08      -10.31      9.82 o 
  -5   0  33        8.91       10.77      5.60 o 
  -3   0  33      264.23      254.04     13.24 o 
  -1   0  33      418.93      401.52     22.49 o 
   1   0  33        0.33       -4.61      7.76 o 
   3   0  33       75.45       76.99     12.96 o 
   5   0  33        6.63        0.10      8.20 o 
   7   0  33       93.57      134.53     19.44 o 
  -9   1  33        7.90      -12.80      8.89 o 
  -8   1  33        9.61        5.33      8.78 o 
  -7   1  33        3.12       -5.37      4.88 o 
  -6   1  33       63.06       73.67      7.41 o 
  -5   1  33      340.36      332.18     12.22 o 
  -4   1  33      185.06      204.86     10.51 o 
  -3   1  33      223.27      230.72     10.87 o 
  -2   1  33       52.06       55.29      6.98 o 
  -1   1  33      246.87      283.06     11.56 o 
   0   1  33        0.04       -4.18      5.06 o 
   1   1  33        5.05        5.92      6.06 o 
   2   1  33       13.74        8.52      5.33 o 
   3   1  33      412.50      391.95     14.20 o 
   4   1  33      837.54      837.21     20.45 o 
   5   1  33      387.98      398.71     14.98 o 
   6   1  33       68.22       69.23      9.22 o 
   7   1  33       51.85       39.43      7.98 o 
  -8   2  33       57.14       85.34     10.76 o 
  -7   2  33      217.74      277.54     25.66 o 
  -6   2  33        0.52       -0.68     10.97 o 
  -5   2  33       18.51       12.34      7.82 o 
  -4   2  33       28.76       16.36      7.50 o 
  -3   2  33      268.47      258.58     11.99 o 
  -2   2  33        9.40       14.85      6.17 o 
  -1   2  33       49.39       43.34     10.78 o 
   0   2  33        5.65        2.30      4.75 o 
   1   2  33        8.45       12.72      5.32 o 
   2   2  33      154.13      142.03     10.48 o 
   3   2  33      146.42      131.72     10.54 o 
   4   2  33       27.99       22.21      7.32 o 
   5   2  33        4.85       -0.23      6.19 o 
   6   2  33        9.85       13.59     10.08 o 
  -7   3  33       26.65       17.91     10.46 o 
  -6   3  33        8.29        9.76      9.17 o 
  -5   3  33        1.79        3.67      9.92 o 
  -4   3  33       35.63       39.82     10.54 o 
  -3   3  33       10.98       23.54      8.94 o 
  -2   3  33       51.22       44.90      9.48 o 
  -1   3  33       42.63       74.32     10.05 o 
   0   3  33      260.30      227.94     12.62 o 
   1   3  33       26.25       22.60      6.96 o 
   2   3  33       68.96       64.42      7.70 o 
   3   3  33        8.85        4.40      7.03 o 
   4   3  33        0.61        3.11      7.24 o 
   5   3  33        2.19        4.67     10.10 o 
  -4   4  33       53.27       45.63     12.11 o 
  -3   4  33        5.87        7.04     10.43 o 
  -2   4  33       21.42       16.31      9.10 o 
  -1   4  33       18.54       28.39      8.06 o 
   0   4  33       22.04       27.00      9.65 o 
   1   4  33       18.03       22.67      7.67 o 
   2   4  33       48.70       33.30      7.21 o 
   3   4  33       23.29       22.61      7.27 o 
  -8   0  34       71.10       73.70     17.09 o 
  -6   0  34       20.82       19.93      7.83 o 
  -4   0  34      338.90      368.03     15.88 o 
  -2   0  34        2.20        5.16      9.23 o 
   0   0  34      340.96      391.01     22.98 o 
   2   0  34      115.49      131.73     15.66 o 
   4   0  34       27.17       28.92     10.90 o 
   6   0  34       95.55       85.73     16.15 o 
  -9   1  34      143.94      161.44     27.10 o 
  -8   1  34       96.73      100.80     13.51 o 
  -7   1  34       70.82       69.71      8.84 o 
  -6   1  34       13.90       11.54      6.22 o 
  -5   1  34       66.15       88.11      8.20 o 
  -4   1  34        7.38        9.54      5.13 o 
  -3   1  34      565.40      539.49     15.36 o 
  -2   1  34        1.88        4.14      4.90 o 
  -1   1  34       13.74       27.17      9.00 o 
   0   1  34      143.89      180.60     12.42 o 
   1   1  34        8.09       17.95      7.03 o 
   2   1  34       47.92       48.67      7.13 o 
   3   1  34        1.75        3.65      5.47 o 
   4   1  34       86.20       93.70      9.06 o 
   5   1  34       53.30       61.46      8.66 o 
   6   1  34        0.17       -0.18      6.50 o 
   7   1  34        6.30        4.72      6.79 o 
  -8   2  34        3.19       -5.76      7.19 o 
  -7   2  34        1.58        6.01      6.88 o 
  -6   2  34       52.53       64.38     11.32 o 
  -5   2  34        4.06       -3.03      7.00 o 
  -4   2  34       52.95       53.74      9.95 o 
  -3   2  34        0.71       -6.58      4.66 o 
  -2   2  34       90.52       96.61     13.13 o 
  -1   2  34      363.82      377.70     13.77 o 
   0   2  34      111.03      113.97      9.39 o 
   1   2  34        2.34        7.51      5.22 o 
   2   2  34        0.31       -0.01      5.57 o 
   3   2  34      141.03      134.59     10.68 o 
   4   2  34       13.65       23.37      7.02 o 
   5   2  34        1.06        2.72      6.41 o 
   6   2  34      141.86      165.54     17.12 o 
  -7   3  34        0.21      -14.43     15.05 o 
  -6   3  34        9.05       14.37     10.30 o 
  -5   3  34       59.33       55.64     14.88 o 
  -4   3  34       21.03       32.54      9.98 o 
  -3   3  34       75.98       68.65     11.40 o 
  -2   3  34       67.74       68.31      9.92 o 
  -1   3  34        1.85       -0.18      5.64 o 
   0   3  34       35.86       14.21      7.92 o 
   1   3  34        5.87        5.32      5.86 o 
   2   3  34       17.07        6.58      5.95 o 
   3   3  34       72.19       63.72     21.68 o 
   4   3  34        8.25        8.64      7.38 o 
   5   3  34        1.53        1.21      9.26 o 
  -4   4  34        5.23        8.39      9.00 o 
  -3   4  34       44.60       46.64     11.84 o 
  -2   4  34        6.89       11.57      9.57 o 
  -1   4  34        5.92       10.37      7.14 o 
   0   4  34        0.31       -2.19      6.41 o 
   1   4  34        8.40       18.07      7.60 o 
   2   4  34        5.53       14.09      6.61 o 
  -9   0  35       16.06       19.88     14.48 o 
  -7   0  35      116.93       82.93     16.64 o 
  -5   0  35      450.80      481.78     20.37 o 
  -3   0  35      607.79      668.59     29.85 o 
  -1   0  35       12.70       21.36     11.34 o 
   1   0  35        0.24       -4.52      7.27 o 
   3   0  35       75.87      103.79     15.66 o 
   5   0  35      698.03      789.12     35.55 o 
   7   0  35       41.77       58.72     16.35 o 
  -9   1  35        4.89        1.60      9.36 o 
  -8   1  35       14.77        6.45      8.73 o 
  -7   1  35       16.65       17.58      8.61 o 
  -6   1  35       55.18       54.87      8.43 o 
  -5   1  35      447.96      482.77     19.61 o 
  -4   1  35      272.76      267.76     11.94 o 
  -3   1  35       31.53       38.91     10.73 o 
  -2   1  35        0.62       -0.37      4.68 o 
  -1   1  35        1.11        2.29      6.47 o 
   0   1  35      347.94      376.03     16.48 o 
   1   1  35      176.06      200.82     14.53 o 
   2   1  35        0.31        2.58      7.79 o 
   3   1  35       32.71       25.38      6.80 o 
   4   1  35        0.01        6.16      6.08 o 
   5   1  35        8.42       22.26      6.83 o 
   6   1  35      151.94      129.08     11.13 o 
   7   1  35       33.61       27.75      9.80 o 
  -8   2  35        1.96       -2.00     10.27 o 
  -7   2  35       12.32        6.71      8.90 o 
  -6   2  35        1.31       -0.25      6.98 o 
  -5   2  35       71.97       52.25     10.25 o 
  -4   2  35        3.27        1.87      7.54 o 
  -3   2  35       33.30       40.85      7.14 o 
  -2   2  35      256.96      247.52     15.14 o 
  -1   2  35       56.11       54.29     10.41 o 
   0   2  35       65.14       80.40      8.63 o 
   1   2  35      154.19      159.12     10.67 o 
   2   2  35      326.50      286.97     15.04 o 
   3   2  35       48.71       38.86      7.79 o 
   4   2  35        5.97       15.35      7.04 o 
   5   2  35        2.87        1.32      6.38 o 
   6   2  35        0.99       -6.39      9.00 o 
  -6   3  35        1.25       -9.19      8.50 o 
  -5   3  35       15.22        3.77      8.41 o 
  -4   3  35       20.49       19.67      9.50 o 
  -3   3  35       29.06       12.58     19.17 o 
  -2   3  35       27.90       20.79      7.93 o 
  -1   3  35      112.28      111.33     10.15 o 
   0   3  35        2.15        6.24      5.79 o 
   1   3  35       42.70       34.74      7.73 o 
   2   3  35       13.12       14.71      6.19 o 
   3   3  35        0.26        2.20      6.61 o 
   4   3  35        9.45        1.39      8.03 o 
  -3   4  35        8.12       15.21      9.07 o 
  -2   4  35       14.65       15.39      9.19 o 
  -1   4  35        1.92        4.62      8.43 o 
   0   4  35        0.95       -7.37      6.37 o 
   1   4  35        7.82       17.81      7.66 o 
  -8   0  36       18.05       -2.26     12.13 o 
  -6   0  36       28.29       17.24     13.08 o 
  -4   0  36       89.08      100.30     10.60 o 
  -2   0  36      473.01      461.91     25.63 o 
   0   0  36       14.62       -1.87      8.40 o 
   2   0  36       33.59       22.83     10.26 o 
   4   0  36        1.08       11.64     10.56 o 
   6   0  36      246.84      203.46     21.99 o 
  -8   1  36       30.55       37.22     16.05 o 
  -7   1  36       93.18       85.14     12.29 o 
  -6   1  36      116.89      114.89     19.27 o 
  -5   1  36      304.22      283.05     22.31 o 
  -4   1  36       37.23       37.70      6.78 o 
  -3   1  36      275.40      274.09     17.33 o 
  -2   1  36      105.41      116.89      9.22 o 
  -1   1  36      120.12      105.26      9.51 o 
   0   1  36        5.05        6.39      6.46 o 
   1   1  36       55.68       60.75      9.65 o 
   2   1  36       22.36       18.21      6.14 o 
   3   1  36       40.22       41.34      7.37 o 
   4   1  36        6.10        5.22      5.99 o 
   5   1  36      319.51      329.11     23.10 o 
   6   1  36        1.63       21.28      8.83 o 
  -8   2  36        9.45       14.17      8.00 o 
  -7   2  36        2.73       -8.50      7.90 o 
  -6   2  36       39.94       26.84      9.35 o 
  -5   2  36        2.88       -2.36      7.16 o 
  -4   2  36      137.66      102.12     12.01 o 
  -3   2  36      238.99      243.02     12.29 o 
  -2   2  36       78.80       56.38      7.82 o 
  -1   2  36        2.63       -0.60      4.86 o 
   0   2  36        1.23        2.76      5.32 o 
   1   2  36       38.36       37.47      8.96 o 
   2   2  36      148.06      141.54     11.01 o 
   3   2  36      100.77       96.89     10.32 o 
   4   2  36       47.92       50.88      8.82 o 
   5   2  36       26.64       24.94      7.83 o 
   6   2  36       53.56       26.19     11.13 o 
  -6   3  36        0.09      -10.01      8.52 o 
  -5   3  36        1.23       11.00     13.11 o 
  -4   3  36       17.54       17.16      9.26 o 
  -3   3  36       29.53       39.42     10.10 o 
  -2   3  36       52.96       44.74      8.01 o 
  -1   3  36       11.12        0.13      5.29 o 
   0   3  36        0.64       -1.30      5.78 o 
   1   3  36        0.90        3.23      6.43 o 
   2   3  36       33.88       29.87      8.77 o 
   3   3  36        0.28       -1.45      7.04 o 
   4   3  36        6.33       -1.52      7.20 o 
  -3   4  36        5.34        9.26      9.87 o 
  -2   4  36       13.35       18.68     10.07 o 
  -1   4  36       43.78       39.50     11.37 o 
   0   4  36        6.66        2.63      7.07 o 
   1   4  36      170.51      163.84     13.39 o 
  -7   0  37       33.71       56.02     15.56 o 
  -5   0  37       15.36       15.84      7.64 o 
  -3   0  37        9.09       18.31     11.59 o 
  -1   0  37       24.31       40.70     12.27 o 
   1   0  37       33.29       21.85     10.02 o 
   3   0  37        2.00       13.01     10.36 o 
   5   0  37        8.22       14.88     10.46 o 
  -8   1  37       76.09       76.40     20.13 o 
  -7   1  37       13.62       11.00      8.80 o 
  -6   1  37        3.71        2.66      7.32 o 
  -5   1  37      161.97      155.94     32.40 o 
  -4   1  37      161.43      154.24     10.19 o 
  -3   1  37      121.68      110.28      8.91 o 
  -2   1  37      967.24      988.88     24.89 o 
  -1   1  37        3.39        9.39     10.63 o 
   0   1  37       81.15       72.68      9.76 o 
   1   1  37       41.35       48.74     12.15 o 
   2   1  37        3.00        5.31      5.60 o 
   3   1  37      224.15      212.77     20.77 o 
   4   1  37       47.67       48.24      8.17 o 
   5   1  37       53.93       73.00     20.60 o 
   6   1  37        8.56       24.07      9.30 o 
  -7   2  37        0.01       -1.34      8.38 o 
  -6   2  37        1.12       -1.42      7.77 o 
  -5   2  37       18.20       18.61     10.29 o 
  -4   2  37      131.15      133.45     13.61 o 
  -3   2  37      454.12      465.55     22.25 o 
  -2   2  37        2.82       -2.37      5.92 o 
  -1   2  37        6.58        8.09      5.55 o 
   0   2  37       17.80       22.62      6.47 o 
   1   2  37      147.60      159.59     13.34 o 
   2   2  37        0.38        9.75      6.56 o 
   3   2  37       78.27       85.91      9.77 o 
   4   2  37        0.00        6.63      6.76 o 
   5   2  37        7.88        4.06      6.61 o 
  -6   3  37       56.00       65.74     13.03 o 
  -5   3  37        2.89       -4.95      8.06 o 
  -4   3  37       32.18       53.01     11.30 o 
  -3   3  37       42.62       38.67     10.20 o 
  -2   3  37       22.79       24.06      7.17 o 
  -1   3  37       21.33       16.77      6.87 o 
   0   3  37       25.42       22.78      7.00 o 
   1   3  37       21.95       37.65     11.82 o 
   2   3  37        2.49        5.99      7.30 o 
   3   3  37       14.87        6.48      7.50 o 
   4   3  37        0.00        0.60      7.18 o 
  -8   0  38       14.31       17.48     14.04 o 
  -6   0  38        4.61       -2.47      7.82 o 
  -4   0  38      234.06      256.78     21.80 o 
  -2   0  38      319.61      347.90     23.96 o 
   0   0  38       33.87       15.37     10.26 o 
   2   0  38       10.25       -2.60      8.30 o 
   4   0  38      459.52      439.42     27.74 o 
   6   0  38      374.37      386.64     27.59 o 
  -8   1  38        1.34       14.09     15.42 o 
  -7   1  38       45.06       35.63     30.37 o 
  -6   1  38        0.24       -5.42      7.25 o 
  -5   1  38       31.87       33.89      9.11 o 
  -4   1  38       25.28       27.20      7.28 o 
  -3   1  38      274.09      285.68     12.58 o 
  -2   1  38      137.93      159.69     10.53 o 
  -1   1  38       46.93       64.01     17.68 o 
   0   1  38       66.66       65.53      9.72 o 
   1   1  38       15.97       21.18      7.93 o 
   2   1  38       42.67       38.38      7.35 o 
   3   1  38      145.58      147.54     10.96 o 
   4   1  38       26.34       20.53      8.30 o 
   5   1  38        2.08       -5.27      7.93 o 
   6   1  38       26.27       35.55      9.66 o 
  -7   2  38       12.16       12.40      9.28 o 
  -6   2  38        8.08       17.41     11.93 o 
  -5   2  38       36.63       38.27     11.12 o 
  -4   2  38      120.85      131.07     13.64 o 
  -3   2  38       32.47       41.41     11.16 o 
  -2   2  38       52.96       51.70      7.87 o 
  -1   2  38       32.01       25.61      6.44 o 
   0   2  38      100.59      100.19      9.60 o 
   1   2  38       63.91       63.91     10.52 o 
   2   2  38        0.71      -10.74      7.16 o 
   3   2  38       29.66       27.07      7.89 o 
   4   2  38        0.44        2.22      6.59 o 
   5   2  38       13.38       18.19      8.00 o 
  -5   3  38       21.56       23.00     10.70 o 
  -4   3  38        0.28        1.12     19.74 o 
  -3   3  38      113.18      128.49     14.64 o 
  -2   3  38       60.42       63.72      9.00 o 
  -1   3  38      104.81      106.10     10.65 o 
   0   3  38       36.03       38.47      7.99 o 
   1   3  38       35.69       24.03      8.05 o 
   2   3  38        4.53        8.91     10.36 o 
   3   3  38       15.94       12.39     11.93 o 
  -7   0  39        6.69       -2.65     13.06 o 
  -5   0  39       90.48      102.67     12.54 o 
  -3   0  39      343.28      331.75     24.11 o 
  -1   0  39      204.14      162.81     18.80 o 
   1   0  39       12.83       27.89     11.00 o 
   3   0  39       20.14        4.61     10.70 o 
   5   0  39      471.41      477.81     30.10 o 
  -7   1  39       26.10       25.45     10.13 o 
  -6   1  39        0.34        7.83      7.40 o 
  -5   1  39       56.44       77.58     11.04 o 
  -4   1  39       42.88       40.00      9.10 o 
  -3   1  39       65.76       79.48     11.79 o 
  -2   1  39        2.20        7.23      5.61 o 
  -1   1  39      140.08      147.41     12.76 o 
   0   1  39       29.04       38.64     14.11 o 
   1   1  39        5.49        8.34      7.11 o 
   2   1  39        0.32       -4.72      5.58 o 
   3   1  39       57.33       55.27     10.02 o 
   4   1  39        6.21       12.29      7.86 o 
   5   1  39        8.75       18.21      8.25 o 
  -7   2  39        1.63        1.23      8.87 o 
  -6   2  39       21.07       25.28      9.43 o 
  -5   2  39       13.24       23.72      9.40 o 
  -4   2  39        9.24        3.75     10.04 o 
  -3   2  39       29.33       33.37      7.27 o 
  -2   2  39       17.72       14.01      5.92 o 
  -1   2  39      111.90       93.11      9.31 o 
   0   2  39       20.00       12.14      6.25 o 
   1   2  39       72.68       65.86     11.05 o 
   2   2  39        0.41       -1.67      6.54 o 
   3   2  39        3.37        3.57      6.92 o 
   4   2  39        0.13        4.22      6.99 o 
  -5   3  39       14.71       15.41      9.76 o 
  -4   3  39       40.97       29.01     10.58 o 
  -3   3  39        5.27       -9.65      7.40 o 
  -2   3  39        2.70       -3.47      6.14 o 
  -1   3  39        8.42       13.28      6.89 o 
   0   3  39       16.07       20.96      7.02 o 
   1   3  39        1.17       -0.14      6.69 o 
   2   3  39        2.41        1.19      7.14 o 
   3   3  39        2.66       -0.86      7.63 o 
  -6   0  40        0.10       -1.82     16.30 o 
  -4   0  40       65.01       68.19     14.97 o 
  -2   0  40      249.73      225.06     20.77 o 
   0   0  40        6.64        3.93      9.72 o 
   2   0  40      109.54      174.39     19.74 o 
   4   0  40       93.69      100.65     17.77 o 
  -7   1  40        7.48       13.16     13.06 o 
  -6   1  40       15.14       17.94      8.94 o 
  -5   1  40      150.60      165.56     20.28 o 
  -4   1  40       38.01       33.81      7.33 o 
  -3   1  40        6.14       -1.27      5.88 o 
  -2   1  40       70.34       88.65     11.50 o 
  -1   1  40       26.82       32.82      8.91 o 
   0   1  40      224.45      223.37     32.90 o 
   1   1  40        1.92        5.73      7.41 o 
   2   1  40       13.34       12.55      6.68 o 
   3   1  40       24.29       16.01      7.75 o 
   4   1  40      108.35      111.77     12.94 o 
   5   1  40        1.88        0.97      7.31 o 
  -6   2  40       59.20       33.87     10.37 o 
  -5   2  40       15.01       32.76     10.21 o 
  -4   2  40       66.59       63.53     11.58 o 
  -3   2  40       40.87       37.23      7.35 o 
  -2   2  40       41.52       43.99     10.29 o 
  -1   2  40        0.66        3.91      5.58 o 
   0   2  40        0.01        3.00      5.83 o 
   1   2  40       54.10       26.80      9.37 o 
   2   2  40        0.15       -1.53      6.50 o 
   3   2  40        3.63       -3.66      6.53 o 
   4   2  40       53.22       55.61      9.37 o 
  -4   3  40        4.17        2.96      9.02 o 
  -3   3  40        1.04       -5.36      7.88 o 
  -2   3  40        1.14       -4.87      6.42 o 
  -1   3  40       28.97       26.94      8.00 o 
   0   3  40       28.01       25.53      7.71 o 
   1   3  40       23.59       17.98      7.68 o 
   2   3  40       10.91        2.77      9.15 o 
  -7   0  41        8.03        7.61     13.89 o 
  -5   0  41        6.09      -10.16     11.10 o 
  -3   0  41        3.51       -8.74     11.29 o 
  -1   0  41       64.47       64.32     14.39 o 
   1   0  41       69.34       78.31     15.71 o 
   3   0  41        0.05        7.32     10.21 o 
   5   0  41        2.85       17.09     11.93 o 
  -7   1  41        0.04      -16.64     11.10 o 
  -6   1  41        3.20       14.09     12.32 o 
  -5   1  41        9.70        7.73      8.33 o 
  -4   1  41        8.30        3.99      6.40 o 
  -3   1  41      171.82      191.66     11.93 o 
  -2   1  41      249.61      251.08     21.63 o 
  -1   1  41        0.06       13.39      7.72 o 
   0   1  41      113.95      111.48     29.75 o 
   1   1  41       34.28       38.76      9.04 o 
   2   1  41       12.98       13.72      8.52 o 
   3   1  41      202.15      203.93     15.29 o 
   4   1  41      171.76      178.86     15.23 o 
   5   1  41       23.72       31.35     10.80 o 
  -6   2  41        0.19        3.35      8.62 o 
  -5   2  41        0.03       -8.48      7.22 o 
  -4   2  41       23.66       12.83      8.76 o 
  -3   2  41       70.43       88.47      9.61 o 
  -2   2  41        0.20       -6.54      6.15 o 
  -1   2  41      150.76      136.81     17.04 o 
   0   2  41       24.76       17.13      8.69 o 
   1   2  41       60.02       60.10     10.91 o 
   2   2  41        0.01        1.94      6.72 o 
   3   2  41       51.54       37.80     12.84 o 
   4   2  41       14.71        9.76      7.56 o 
  -3   3  41       25.80       22.61     10.22 o 
  -2   3  41       31.68       32.17      8.29 o 
  -1   3  41        0.03        6.25      7.05 o 
   0   3  41       17.03       30.05      8.01 o 
   1   3  41        0.30       -6.10      6.87 o 
  -4   0  42      423.26      443.40     27.20 o 
  -2   0  42      504.77      550.41     30.14 o 
   0   0  42      222.65      221.24     21.26 o 
   2   0  42       28.66       47.23     13.21 o 
   4   0  42        3.10       11.05     11.44 o 
  -6   1  42       33.26       38.20     10.51 o 
  -5   1  42       32.19       36.98      9.94 o 
  -4   1  42       14.55       13.81      7.17 o 
  -3   1  42      231.01      271.59     13.71 o 
  -2   1  42       87.89       93.27     12.06 o 
  -1   1  42      188.14      176.91     14.28 o 
   0   1  42      104.00      112.65     12.39 o 
   1   1  42       82.17       93.68     12.25 o 
   2   1  42        0.64       13.20      8.00 o 
   3   1  42        1.94        9.60     11.44 o 
   4   1  42       15.37       15.91      8.53 o 
  -5   2  42        0.04       -3.46      8.13 o 
  -4   2  42        2.60        0.19      9.57 o 
  -3   2  42        0.18        1.41      5.94 o 
  -2   2  42        0.15       -6.80      5.30 o 
  -1   2  42      150.46      134.17     11.38 o 
   0   2  42       21.37       23.00     12.13 o 
   1   2  42        2.83       -7.42      9.43 o 
   2   2  42        5.39       15.27      7.93 o 
   3   2  42        1.19        6.83      7.65 o 
  -2   3  42      100.72       95.14     13.69 o 
  -1   3  42        0.09        5.93      7.26 o 
   0   3  42       26.22       26.90      8.50 o 
  -5   0  43      122.90      102.81     17.97 o 
  -3   0  43      271.94      294.14     24.94 o 
  -1   0  43      253.67      261.00     23.12 o 
   1   0  43       48.71       37.12     13.94 o 
   3   0  43       77.24       86.36     17.04 o 
  -6   1  43        0.11      -10.06      7.87 o 
  -5   1  43       25.59        6.84      8.68 o 
  -4   1  43       83.99       83.19      9.62 o 
  -3   1  43      104.66      108.27     18.16 o 
  -2   1  43       15.90       13.17      8.53 o 
  -1   1  43       20.79       24.28      8.71 o 
   0   1  43       92.16      108.85     16.47 o 
   1   1  43       26.27       23.46      8.66 o 
   2   1  43       31.29       35.36      9.27 o 
   3   1  43       22.44       18.19      9.79 o 
   4   1  43        0.10       10.05      8.15 o 
  -5   2  43        3.96      -12.26      8.24 o 
  -4   2  43       21.76       21.60     10.06 o 
  -3   2  43        0.91        8.01      6.28 o 
  -2   2  43        0.73        5.91      6.40 o 
  -1   2  43        7.38       18.09      7.00 o 
   0   2  43        0.04       -0.05      7.55 o 
   1   2  43       28.95       14.32     11.61 o 
   2   2  43       15.09       10.40      7.73 o 
  -4   0  44        0.72        5.11     12.67 o 
  -2   0  44      131.59      116.26     18.61 o 
   0   0  44       85.69       73.80     15.66 o 
   2   0  44       11.74        8.44     10.11 o 
  -6   1  44       12.80       10.28     11.07 o 
  -5   1  44        7.87       17.51      9.44 o 
  -4   1  44      115.43      119.37     10.70 o 
  -3   1  44       32.54       42.62      9.85 o 
  -2   1  44        2.61       10.12      8.74 o 
  -1   1  44       21.35       21.16      9.17 o 
   0   1  44       53.67       55.88     11.17 o 
   1   1  44        7.01        0.81      7.48 o 
   2   1  44        0.36       12.61      8.01 o 
   3   1  44       19.74       21.57      8.67 o 
  -4   2  44       31.17        4.90      9.21 o 
  -3   2  44        3.67       -0.68      5.93 o 
  -2   2  44       37.37       34.12      7.89 o 
  -1   2  44       96.07      109.34     11.05 o 
   0   2  44        0.19        1.02     12.72 o 
   1   2  44       71.73       91.50     12.75 o 
   2   2  44        0.69        1.58      7.20 o 
  -5   0  45       18.09       20.18     14.78 o 
  -3   0  45       40.46       21.85     13.60 o 
  -1   0  45        8.44        3.09     10.75 o 
   1   0  45       54.06       50.76     14.34 o 
   3   0  45       29.82       53.17     16.59 o 
  -5   1  45       55.70       34.30     10.74 o 
  -4   1  45       52.07       54.06      8.56 o 
  -3   1  45        0.27        4.93      8.22 o 
  -2   1  45        1.72       -8.38      7.27 o 
  -1   1  45        8.68        7.25      8.10 o 
   0   1  45       50.69       65.16     13.09 o 
   1   1  45       39.16       53.07     10.72 o 
   2   1  45       49.63       62.30     15.47 o 
  -3   2  45        9.51        0.64      6.63 o 
  -2   2  45        1.39        5.58      8.07 o 
  -1   2  45        4.65        4.88      8.24 o 
   0   2  45       42.78       26.35      9.71 o 
   1   2  45       30.38       39.61     18.93 o 
  -4   0  46      125.61      142.33     20.62 o 
  -2   0  46        0.00        8.30     12.62 o 
   0   0  46        2.53       29.02     13.31 o 
   2   0  46       24.30       36.33     14.29 o 
  -4   1  46       24.01       17.85      7.25 o 
  -3   1  46        7.36       -3.20     14.46 o 
  -2   1  46        2.82       -6.18      7.35 o 
  -1   1  46       49.77       37.95      9.96 o 
   0   1  46        2.59       11.60      8.97 o 
   1   1  46       19.02       23.79      8.71 o 
   2   1  46        6.39       18.10      8.66 o 
  -2   2  46        0.32       -1.53      6.40 o 
  -1   2  46       16.42       12.50      8.58 o 
  -3   0  47      370.33      427.93     29.80 o 
  -1   0  47       34.67       20.52     13.75 o 
   1   0  47      135.30      158.78     21.01 o 
  -3   1  47        9.92       12.24     17.21 o 
  -2   1  47        2.40       -1.18      8.07 o 
  -1   1  47        1.78        1.16      7.89 o 
   0   1  47       17.06       30.97      9.94 o 
   1   1  47       29.32       34.02      9.90 o 
  -2   0  48       82.14       91.81     18.21 o 
   0   0  48        2.68        7.22     11.59 o 
  -2   1  48        0.42        5.15      8.32 o 
  -1   1  48        6.41       19.52      9.82 o 
                                                 
